# Supplementary material for: Endometabolic profiling of pigmented glacier ice algae: the impact of sample processing
Source: Metabolomics. 2024 Aug 9;20(5):98. doi: 10.1007/s11306-024-02147-6 (PMC11315761; doi:10.1007/s11306-024-02147-6)
Supplement: Supplementary file 2 — Supplementary file2 (XLSX 77 KB) [file 11306_2024_2147_MOESM2_ESM.xlsx]

## Sheet: Metabolite Metadata
Metabolite	Analysis	Contaminant	chain_length	double_bonds	average_mz	reference_mz	Class	Superclass	Subclass	dot_product	total_score
1,3-Dihydroxyaceton (1MEOX) (2TMS) MP | 263.1367	GC		NA	NA	163.055	NA	organooxygen compounds	organic oxygen compounds	carbohydrates and carbohydrate conjugates	87.3	91.5
Abietic acid (1TMS) | 374.2636	GC		NA	NA	256.209	NA	diterpenoids	prenol lipids	diterpenoids	82.8	88
Acetoacetic acid (2TMS) MP | 246.1102	GC		NA	NA	231.083	NA	keto acids and derivatives	organic acids and derivatives	short-chain keto acids and derivatives	86	76
Adenine (2TMS) | 279.133	GC		NA	NA	264.107	NA	imidazopyrimidines	organoheterocyclic compounds	purines and purine derivatives	91.6	92.2
Adenosine, alpha- (4TMS) MP | 555.2543	GC		NA	NA	230.113	NA	purine nucleosides	nucleosides, nucleotides, and analogues	purine nucleosides	85.8	90.5
Adipic acid (2TMS) | 290.1364	GC		NA	NA	117.07	NA	fatty acids and conjugates	fatty acyls	free fatty acid	82.1	91.7
Alanine (2TMS) | 233.1262	GC		NA	NA	116.088	NA	carboxylic acids and derivatives	organic acids and derivatives	amino acids, peptides, and analogues	86.7	85.1
Alanine, beta- (3TMS) | 305.1657	GC		NA	NA	248.128	NA	carboxylic acids and derivatives	organic acids and derivatives	amino acids, peptides, and analogues	90.6	92.6
Arabinonic acid (5TMS) | 526.2448	GC		NA	NA	217.103	NA	organooxygen compounds	organic oxygen compounds	carbohydrates and carbohydrate conjugates	74.6	83.8
Arabinonic acid-1,4-lactone (3TMS) | 364.1552	GC		NA	NA	117.032	NA	organooxygen compounds	organic oxygen compounds	carbohydrates and carbohydrate conjugates	76	87.5
Arabinose (1MEOX) (4TMS) BP | 467.2369	GC		NA	NA	217.101	NA	organooxygen compounds	organic oxygen compounds	carbohydrates and carbohydrate conjugates	93.1	94.5
Arabitol (5TMS) | 512.2656	GC		NA	NA	217.1	NA	organooxygen compounds	organic oxygen compounds	carbohydrates and carbohydrate conjugates	94.5	94.1
Arginine [-NH3] (3TMS) | 373.2032	GC		NA	NA	157.113	NA	carboxylic acids and derivatives	organic acids and derivatives	amino acids, peptides, and analogues	90.7	94.4
Asparagine [-H2O] (2TMS) | 258.1214	GC		NA	NA	100.05	NA	carboxylic acids and derivatives	organic acids and derivatives	amino acids, peptides, and analogues	64.3	86
Aspartic acid (3TMS) | 349.1555	GC		NA	NA	232.116	NA	carboxylic acids and derivatives	organic acids and derivatives	amino acids, peptides, and analogues	92.7	93.1
Azelaic Acid (2TMS) | 332.1834	GC		NA	NA	317.148	NA	fatty acids and conjugates	fatty acyls	free fatty acid	73.7	87.3
Benzoic acid, (1TMS) | 194.0758	GC		NA	NA	179.05	NA	benzene and substituted derivatives	benzenoids	benzoic acids and derivatives	88.4	93.1
Benzylalcohol (1TMS) | 180.0965	GC		NA	NA	165.067	NA	benzene and substituted derivatives	benzenoids	benzyl alcohols	73.8	86.4
Butanoic acid, 2-hydroxy- (2TMS) | 248.1258	GC		NA	NA	133.049	NA	hydroxy acids and derivatives	organic acids and derivatives	alpha hydroxy acids and derivatives	54.1	84.5
Butanoic acid, 3-hydroxy- (2TMS) | 248.1258	GC		NA	NA	191.089	NA	hydroxy acids and derivatives	organic acids and derivatives	beta hydroxy acids and derivatives	72.5	91
Butanoic acid, 4-amino- (3TMS) | 319.1814	GC		NA	NA	174.108	NA	carboxylic acids and derivatives	organic acids and derivatives	amino acids, peptides, and analogues	93.9	94.4
Butanoic acid, 4-amino-3-hydroxy- (4TMS) | 407.2158	GC		NA	NA	174.11	NA	carboxylic acids and derivatives	organic acids and derivatives	amino acids, peptides, and analogues	67	78.2
Caproic acid, 6-amino- (3TMS) | 347.2127	GC		NA	NA	174.11	NA	carboxylic acids and derivatives	organic acids and derivatives	amino acids, peptides, and analogues	89.9	84.3
Cellobiitol (9TMS) | 992.4871	GC		NA	NA	204.09	NA	organooxygen compounds	organic oxygen compounds	carbohydrates and carbohydrate conjugates	89.8	90
Cellobiose, D- (1MEOX) (8TMS) BP | 947.4584	GC		NA	NA	204.09	NA	organooxygen compounds	organic oxygen compounds	carbohydrates and carbohydrate conjugates	83.8	91.2
Citric acid (4TMS) | 480.1846	GC		NA	NA	273.088	NA	carboxylic acids and derivatives	organic acids and derivatives	tricarboxylic acids and derivatives	93.2	93.1
Cysteamine (3TMS) | 293.148	GC		NA	NA	174.106	NA	thiols	organosulfur compounds	alkylthiols	87.5	81.9
Cysteine (3TMS) | 337.1378	GC		NA	NA	220.098	NA	carboxylic acids and derivatives	organic acids and derivatives	amino acids, peptides, and analogues	93.1	92.2
Cysteinesulfinic acid (3TMS) | 357.1099	GC		NA	NA	252.081	NA	carboxylic acids and derivatives	organic acids and derivatives	amino acids, peptides, and analogues	85.7	83.3
Cytosine (2TMS) | 255.1218	GC		NA	NA	254.11	NA	diazines	organoheterocyclic compounds	pyrimidines and pyrimidine derivatives	76.9	87.2
Decanoic acid (1TMS) | 244.1853	GC		NA	NA	117.036	NA	fatty acids and conjugates	fatty acyls	free fatty acid	80.5	89.5
Diethylenglycol (2TMS) | 250.1415	GC	potential artefact	NA	NA	79.0411	NA	organooxygen compounds	organic oxygen compounds	ethers	76.1	90.1
Dodecanoic acid (1TMS) | 272.2166	GC		NA	NA	117.032	NA	fatty acids and conjugates	fatty acyls	free fatty acid	79.1	89.9
Dopamine (4TMS) | 441.2365	GC	potential artefact	NA	NA	174.109	NA	phenols	benzenoids	benzenediols	84.9	74
Eicosanoic acid (1TMS) | 384.3418	GC		NA	NA	117.031	NA	fatty acids and conjugates	fatty acyls	free fatty acid	80.9	91.4
Erythrose (1MEOX) (3TMS) MP | 365.1868	GC		NA	NA	205.102	NA	organooxygen compounds	organic oxygen compounds	carbohydrates and carbohydrate conjugates	85.8	89.9
Ethanolamine (3TMS) | 277.1708	GC	potential artefact	NA	NA	174.107	NA	organonitrogen compounds	organic nitrogen compounds	amines	91.7	94.6
Fluoranthene | 202.0777	GC	potential artefact	NA	NA	202.071	NA	naphthalenes	benzenoids	fluorenes	75.8	80.9
Fructose (1MEOX) (5TMS) BP | 569.287	GC		NA	NA	217.106	NA	organooxygen compounds	organic oxygen compounds	carbohydrates and carbohydrate conjugates	95.7	92.8
Fumaric acid (2TMS) | 260.0895	GC		NA	NA	245.058	NA	carboxylic acids and derivatives	organic acids and derivatives	dicarboxylic acids and derivatives	89.7	94.7
Galactaric acid (6TMS) | 642.2742	GC		NA	NA	333.132	NA	organooxygen compounds	organic oxygen compounds	carbohydrates and carbohydrate conjugates	75.3	85.9
Galactinol (9TMS) | 990.4714	GC		NA	NA	204.09	NA	organooxygen compounds	organic oxygen compounds	carbohydrates and carbohydrate conjugates	91.5	94
Galactonic acid (6TMS) | 628.2949	GC		NA	NA	292.129	NA	organooxygen compounds	organic oxygen compounds	carbohydrates and carbohydrate conjugates	90.4	85.2
Galactonic acid-1,4-lactone (4TMS) | 466.2053	GC		NA	NA	217.101	NA	lactones	organoheterocyclic compounds	gamma butyrolactones	77.9	83
Galactopyranoside, 1-O-methyl-, alpha- (4TMS) | 482.2366	GC		NA	NA	204.092	NA	organooxygen compounds	organic oxygen compounds	carbohydrates and carbohydrate conjugates	91.2	94
Galactopyranoside, 1-O-methyl-, beta- (4TMS) | 482.2366	GC		NA	NA	204.093	NA	organooxygen compounds	organic oxygen compounds	carbohydrates and carbohydrate conjugates	91.6	94.9
Galactose (1MEOX) (5TMS) BP | 569.287	GC		NA	NA	319.142	NA	organooxygen compounds	organic oxygen compounds	carbohydrates and carbohydrate conjugates	93	93.1
Gallic acid (4TMS) | 458.1791	GC		NA	NA	281.064	NA	benzene and substituted derivatives	benzenoids	benzoic acids and derivatives	96.7	95.5
Gentiobiose (1MEOX) (8TMS) BP | 947.4584	GC		NA	NA	204.089	NA	organooxygen compounds	organic oxygen compounds	carbohydrates and carbohydrate conjugates	93.1	95.7
Gluconic acid-1,4-lactone (4TMS) | 466.2053	GC		NA	NA	217.1	NA	lactones	organoheterocyclic compounds	gamma butyrolactones	74.5	86
Gluconic acid-1,5-lactone (4TMS) | 466.2053	GC		NA	NA	129.069	NA	organooxygen compounds	organic oxygen compounds	carbohydrates and carbohydrate conjugates	91.9	92.2
Glucopyranose [-H20] (4TMS) | 468.2209	GC		NA	NA	217.064	NA	organooxygen compounds	organic oxygen compounds	carbohydrates and carbohydrate conjugates	90.3	90.5
Glucopyranose, D- (5TMS) | 540.2605	GC		NA	NA	204.098	NA	organooxygen compounds	organic oxygen compounds	carbohydrates and carbohydrate conjugates	96.9	94.4
Glucopyranoside, 1-O-methyl-, beta-D- (4TMS) | 482.2366	GC		NA	NA	204.098	NA	organooxygen compounds	organic oxygen compounds	carbohydrates and carbohydrate conjugates	87.6	93.7
Glucosamine, N-acetyl- (1MEOX) (4TMS) | 618.2404	GC		NA	NA	202.111	NA	carboxylic acids and derivatives	organic acids and derivatives	amino acids, peptides, and analogues	88.2	89
Glucose (1MEOX) (5TMS) MP | 569.287	GC		NA	NA	191.09	NA	organooxygen compounds	organic oxygen compounds	carbohydrates and carbohydrate conjugates	73.3	78.6
Glucose, 2-amino-2-deoxy- (1MEOX) (5TMS) MP | 568.303	GC		NA	NA	205.098	NA	organooxygen compounds	organic oxygen compounds	carbohydrates and carbohydrate conjugates	86.6	85
Glucose, 3-O-methyl- (1MEOX) (4TMS) | 511.2631	GC		NA	NA	173.057	NA	organooxygen compounds	organic oxygen compounds	alcohols and polyols	62.2	81.1
Glucuronic acid-3,6-lactone (1MEOX) (3TMS) BP | 421.1767	GC		NA	NA	217.106	NA	lactones	organoheterocyclic compounds	gamma butyrolactones	69.5	82.6
Glutamic acid (2TMS) | 291.1317	GC		NA	NA	84.0432	NA	carboxylic acids and derivatives	organic acids and derivatives	amino acids, peptides, and analogues	81.4	90.3
Glutamic acid (3TMS) | 363.1712	GC		NA	NA	246.13	NA	carboxylic acids and derivatives	organic acids and derivatives	amino acids, peptides, and analogues	94.6	96.1
Glutamine [-H2O] (2TMS) BP | 272.1371	GC		NA	NA	155.099	NA	carboxylic acids and derivatives	organic acids and derivatives	amino acids, peptides, and analogues	85.8	93
Glutamine, DL- (3TMS) | 362.1872	GC		NA	NA	156.082	NA	carboxylic acids and derivatives	organic acids and derivatives	amino acids, peptides, and analogues	93	95.1
Glutaric acid (2TMS) | 276.1208	GC		NA	NA	261.091	NA	carboxylic acids and derivatives	organic acids and derivatives	dicarboxylic acids and derivatives	55.3	82.3
Glutaric acid, 2-hydroxy- (3TMS) | 364.1552	GC		NA	NA	247.112	NA	hydroxy acids and derivatives	organic acids and derivatives	short-chain hydroxy acids and derivatives	61.9	86.7
Glutaric acid, 2-oxo- (1MEOX) (2TMS) MP | 319.1266	GC		NA	NA	198.051	NA	keto acids and derivatives	organic acids and derivatives	gamma-keto acids and derivatives	79.1	91.7
Glyceraldehyde (1MEOX) (2TMS) BP | 263.1367	GC		NA	NA	261.1	NA	organooxygen compounds	organic oxygen compounds	carbohydrates and carbohydrate conjugates	60.9	82
Glyceric acid (3TMS) | 322.1446	GC		NA	NA	189.072	NA	organooxygen compounds	organic oxygen compounds	carbohydrates and carbohydrate conjugates	89.3	93.3
Glyceric acid-3-phosphate (4TMS) | 474.1505	GC		NA	NA	299.06	NA	organooxygen compounds	organic oxygen compounds	carbohydrates and carbohydrate conjugates	82.2	80.3
Glycerol (3TMS) | 308.1654	GC		NA	NA	205.1	NA	organooxygen compounds	organic oxygen compounds	carbohydrates and carbohydrate conjugates	88.7	93.9
Glycerol-2-phosphate (4TMS) | 460.1712	GC		NA	NA	243.061	NA	glycerophosphates	glycerophospholipids	glycerophosphates	83.4	87.7
Glycerol-3-phosphate (4TMS) | 460.1712	GC		NA	NA	299.068	NA	glycerophosphates	glycerophospholipids	glycerophosphates	93.2	93.4
Glycerophosphoglycerol (5TMS) | 606.2475	GC		NA	NA	357.108	NA	organic phosphoric acids and derivatives	organic acids and derivatives	phosphate esters	73.3	84.5
Glycine (3TMS) | 291.1501	GC		NA	NA	174.109	NA	carboxylic acids and derivatives	organic acids and derivatives	amino acids, peptides, and analogues	95.6	96.8
Glycylglycine (3TMS) | 348.1715	GC		NA	NA	174.107	NA	carboxylic acids and derivatives	organic acids and derivatives	amino acids, peptides, and analogues	82.7	83.6
Guanine (3TMS) | 367.1674	GC		NA	NA	352.129	NA	imidazopyrimidines	organoheterocyclic compounds	purines and purine derivatives	94.6	95
Gulonic acid (6TMS) | 628.2949	GC		NA	NA	319.151	NA	organooxygen compounds	organic oxygen compounds	carbohydrates and carbohydrate conjugates	71.9	81.4
Heptadecan-1-ol, n- (1TMS) | 328.3156	GC		NA	NA	313.24	NA	fatty alcohols	fatty acyls	alkanols	69.9	85.3
Heptadecane, n- | 240.2812	GC		NA	NA	71.0829	NA	saturated hydrocarbons	hydrocarbons	alkanes	55.8	82.7
Heptadecanoic acid (1TMS) | 342.2949	GC		NA	NA	117.036	NA	fatty acids and conjugates	fatty acyls	free fatty acid	82.8	91.6
Heptanoic acid, n- (1TMS) | 202.1384	GC		NA	NA	187.111	NA	carboxylic acids and derivatives	organic acids and derivatives	carboxylic acids	76.6	89.3
Hexadecanoic acid (1TMS) | 328.2792	GC		NA	NA	117.031	NA	fatty acids and conjugates	fatty acyls	free fatty acid	91.4	95.8
Hexadecenoic acid, 9-(Z)- (1TMS) | 326.2636	GC		NA	NA	117.036	NA	fatty acids and conjugates	fatty acyls	free fatty acid	84.1	89.5
Homoserine (3TMS) | 335.1763	GC		NA	NA	218.131	NA	carboxylic acids and derivatives	organic acids and derivatives	amino acids, peptides, and analogues	86.5	87.2
Hydroxylamine (3TMS) | 249.1395	GC	potential artefact	NA	NA	133.047	NA	homogeneous other non-metal compounds	homogeneous non-metal compounds	homogeneous other non-metal compounds	81.7	91.7
Hypoxanthine (2TMS) | 280.117	GC		NA	NA	265.09	NA	imidazopyrimidines	organoheterocyclic compounds	purines and purine derivatives	96.3	96.3
Idose (1MEOX) (5TMS) BP | 569.287	GC		NA	NA	117.036	NA	organooxygen compounds	organic oxygen compounds	carbohydrates and carbohydrate conjugates	86.7	87.9
Inositol, myo- (6TMS) | 612.3	GC		NA	NA	217.099	NA	organooxygen compounds	organic oxygen compounds	alcohols and polyols	95.9	92.9
Inositol-2-phosphate, myo- (7TMS) | 764.3059	GC		NA	NA	318.146	NA	organooxygen compounds	organic oxygen compounds	alcohols and polyols	83.8	93.2
Isoleucine (2TMS) | 275.1731	GC		NA	NA	158.133	NA	carboxylic acids and derivatives	organic acids and derivatives	amino acids, peptides, and analogues	81.4	91
Isomaltose (1MEOX) (8TMS) BP | 947.4584	GC		NA	NA	361.165	NA	organooxygen compounds	organic oxygen compounds	carbohydrates and carbohydrate conjugates	77.8	74.1
Kojic acid (2TMS) | 286.1051	GC		NA	NA	271.24	NA	pyrans	organoheterocyclic compounds	pyranones and derivatives	87.6	73.3
Leucine (2TMS) | 275.1731	GC		NA	NA	158.131	NA	carboxylic acids and derivatives	organic acids and derivatives	amino acids, peptides, and analogues	84.5	88.6
Loganin (5TMS) | 750.3497	GC		NA	NA	361.161	NA	terpene glycosides	prenol lipids	terpene glycosides	80.7	81.3
Lumichrome (2MEOX) | 300.1329	GC		NA	NA	184.038	NA	pteridines and derivatives	organoheterocyclic compounds	alloxazines and isoalloxazines	89.9	93.9
Lysine (4TMS) | 434.2631	GC		NA	NA	174.11	NA	carboxylic acids and derivatives	organic acids and derivatives	amino acids, peptides, and analogues	76.6	83.6
Lyxonic acid (5TMS) | 526.2448	GC		NA	NA	292.13	NA	organooxygen compounds	organic oxygen compounds	carbohydrates and carbohydrate conjugates	91.4	90.2
Malic acid (3TMS) | 350.1396	GC		NA	NA	233.1	NA	hydroxy acids and derivatives	organic acids and derivatives	beta hydroxy acids and derivatives	91	94.5
Malonic acid (3TMS) | 320.129	GC		NA	NA	131.05	NA	carboxylic acids and derivatives	organic acids and derivatives	dicarboxylic acids and derivatives	67.2	82.5
Maltitol (9TMS) | 992.4871	GC		NA	NA	361.164	NA	organooxygen compounds	organic oxygen compounds	carbohydrates and carbohydrate conjugates	87.3	91
Maltose (1MEOX) (8TMS) BP | 947.4584	GC		NA	NA	204.09	NA	organooxygen compounds	organic oxygen compounds	carbohydrates and carbohydrate conjugates	89.3	93.6
Maltotriose (1MEOX) (11TMS) MP | 1325.6298	GC		NA	NA	361.152	NA	organooxygen compounds	organic oxygen compounds	carbohydrates and carbohydrate conjugates	74.8	86.4
Mannitol (6TMS) | 614.3157	GC		NA	NA	147.061	NA	organooxygen compounds	organic oxygen compounds	carbohydrates and carbohydrate conjugates	72	86.8
Mannopyranoside, 1-O-methyl-, alpha- (4TMS) | 482.2366	GC		NA	NA	204.099	NA	organooxygen compounds	organic oxygen compounds	carbohydrates and carbohydrate conjugates	78.2	85.3
Mannosamine, N-acetyl- (1MEOX) (5TMS) BP | 610.3136	GC		NA	NA	319.153	NA	carboxylic acids and derivatives	organic acids and derivatives	amino acids, peptides, and analogues	73.6	70.9
Melezitose (11TMS) | 1296.6033	GC		NA	NA	361.162	NA	organooxygen compounds	organic oxygen compounds	carbohydrates and carbohydrate conjugates	82.6	76.6
Melibiose (1MEOX) (8TMS) BP | 947.4584	GC		NA	NA	204.09	NA	organooxygen compounds	organic oxygen compounds	carbohydrates and carbohydrate conjugates	91.2	93.7
Methionine (2TMS) | 293.1296	GC		NA	NA	176.087	NA	carboxylic acids and derivatives	organic acids and derivatives	amino acids, peptides, and analogues	88.5	85.1
Nicotinamide (1TMS) | 194.087	GC		NA	NA	179.06	NA	pyridines and derivatives	organoheterocyclic compounds	pyridinecarboxylic acids and derivatives	78.9	89.9
Nicotinic acid (1TMS) | 195.071	GC		NA	NA	180.042	NA	pyridines and derivatives	organoheterocyclic compounds	pyridinecarboxylic acids and derivatives	96.6	97.2
Nonacosane, n- | 408.469	GC		NA	NA	71.0856	NA	saturated hydrocarbons	hydrocarbons	alkanes	77	85.1
Nonanoic acid (1TMS) | 230.1697	GC		NA	NA	215.141	NA	fatty acids and conjugates	fatty acyls	free fatty acid	82.7	93.1
Octadecane, n- | 254.2968	GC		NA	NA	71.0829	NA	saturated hydrocarbons	hydrocarbons	alkanes	80.9	91.2
Octadecanoic acid (1TMS) | 356.3105	GC		NA	NA	117.031	NA	fatty acids and conjugates	fatty acyls	free fatty acid	94.4	97
Octadecenoic acid methyl ester, 9-(Z)-, n- | 296.271	GC		NA	NA	83.0811	NA	fatty acids and conjugates	fatty acyls	fatty acid esters	91.6	96.1
Octadecenoic acid, 9-(E)- (1TMS) | 354.2949	GC		NA	NA	117.037	NA	fatty acids and conjugates	fatty acyls	free fatty acid	66.9	83
Octadecenoic acid, 9-(Z)- (1TMS) | 354.2949	GC		NA	NA	117.036	NA	fatty acids and conjugates	fatty acyls	free fatty acid	91.1	92.2
Octan-1-ol, n- (1TMS) | 202.1747	GC		NA	NA	187.149	NA	fatty acids and conjugates	fatty acyls	fatty alcohols	69.5	80.9
Octanoic acid, n- (1TMS) | 216.154	GC		NA	NA	201.128	NA	fatty acids and conjugates	fatty acyls	free fatty acid	76.3	88.4
Octylamine (2TMS) | 273.2303	GC		NA	NA	174.11	NA	organonitrogen compounds	organic nitrogen compounds	amines	79	85
Ornithine (3TMS) (Derivate not found) | 348.2079	GC		NA	NA	142.102	NA	carboxylic acids and derivatives	organic acids and derivatives	amino acids, peptides, and analogues	93.3	95.7
Ornithine (4TMS) | 420.2474	GC		NA	NA	142.1	NA	carboxylic acids and derivatives	organic acids and derivatives	amino acids, peptides, and analogues	93.5	95.2
Orotic acid, 4,5-dihydro- (3TMS) | 374.1508	GC		NA	NA	257.099	NA	carboxylic acids and derivatives	organic acids and derivatives	amino acids, peptides, and analogues	60.9	74.1
Pentadecane, n- | 212.2499	GC		NA	NA	71.0829	NA	saturated hydrocarbons	hydrocarbons	alkanes	83.1	87.4
Pentadecanoic acid (1TMS) | 314.2636	GC		NA	NA	117.036	NA	fatty acids and conjugates	fatty acyls	free fatty acid	86.8	92.2
Phenylalanine (2TMS) | 309.1575	GC		NA	NA	218.1	NA	carboxylic acids and derivatives	organic acids and derivatives	amino acids, peptides, and analogues	92.7	94.9
Phosphoric acid (3TMS) | 314.0949	GC	potential artefact	NA	NA	299.068	NA	non-metal oxoanionic compounds	homogeneous non-metal compounds	non-metal phosphates	94.4	95.1
Proline (2TMS) | 259.1418	GC		NA	NA	142.102	NA	carboxylic acids and derivatives	organic acids and derivatives	amino acids, peptides, and analogues	87.2	92.6
Proline [+CO2] (2TMS) | 347.1215	GC		NA	NA	142.102	NA	carboxylic acids and derivatives	organic acids and derivatives	amino acids, peptides, and analogues	96.7	96.6
Proline, 4-hydroxy-, trans- (3TMS) | 347.1763	GC		NA	NA	230.137	NA	carboxylic acids and derivatives	organic acids and derivatives	amino acids, peptides, and analogues	80.9	83.5
Propane, 1,3-diamino- (4TMS) | 362.242	GC		NA	NA	174.111	NA	organonitrogen compounds	organic nitrogen compounds	amines	90.9	91.8
Propane-1,2-diol, 3-amino (4TMS) | 379.2209	GC		NA	NA	174.109	NA	organonitrogen compounds	organic nitrogen compounds	amines	83.7	87.5
Propane-1,3-diol, 2-amino-2-methyl- (3TMS) | 321.197	GC		NA	NA	218.1	NA	organonitrogen compounds	organic nitrogen compounds	amines	83.7	78.2
Putrescine (4TMS) | 376.2576	GC		NA	NA	174.108	NA	organonitrogen compounds	organic nitrogen compounds	amines	93.6	95
Pyridine, 2-hydroxy- (1TMS) | 167.0761	GC	potential artefact	NA	NA	152.05	NA	pyridines and derivatives	organoheterocyclic compounds	hydropyridines	82.4	75.1
Pyridine-2,6-dicarboxylic acid (2TMS) | 311.1004	GC	potential artefact	NA	NA	296.069	NA	pyridines and derivatives	organoheterocyclic compounds	pyridinecarboxylic acids and derivatives	83.8	88.1
Pyroglutamic acid (2TMS) | 273.1211	GC		NA	NA	156.08	NA	carboxylic acids and derivatives	organic acids and derivatives	amino acids, peptides, and analogues	85.3	92.2
Pyrophosphate (4TMS) | 466.1008	GC	potential artefact	NA	NA	217.101	NA	non-metal oxoanionic compounds	homogeneous non-metal compounds	non-metal pyrophosphates	66.4	85.5
Pyrrole-2-carboxylic acid (2TMS) | 255.1105	GC		NA	NA	240.08	NA	pyrroles	organoheterocyclic compounds	pyrrole carboxylic acids and derivatives	92.9	91.1
Raffinose (11TMS) | 1296.6033	GC		NA	NA	204.097	NA	organooxygen compounds	organic oxygen compounds	carbohydrates and carbohydrate conjugates	73.2	73.3
Rhamnose (1MEOX) (4TMS) MP | 481.2526	GC		NA	NA	117.07	NA	lactones	organoheterocyclic compounds	gamma butyrolactones	94.3	91.6
Ribose (1MEOX) (4TMS) MP | 467.2369	GC		NA	NA	217.106	NA	organooxygen compounds	organic oxygen compounds	carbohydrates and carbohydrate conjugates	92.5	93.2
Salicin (5TMS) | 632.2867	GC		NA	NA	217.1	NA	organooxygen compounds	organic oxygen compounds	carbohydrates and carbohydrate conjugates	79.1	81.2
Sebacic acid (2TMS) | 346.199	GC		NA	NA	331.162	NA	fatty acids and conjugates	fatty acyls	free fatty acid	67	84.8
Sedoheptulose, 2,7-anhydro-, beta- (4TMS) | 480.2209	GC		NA	NA	204.098	NA	organooxygen compounds	organic oxygen compounds	carbohydrates and carbohydrate conjugates	89.5	92.3
Serine (3TMS) | 321.1606	GC		NA	NA	204.12	NA	carboxylic acids and derivatives	organic acids and derivatives	amino acids, peptides, and analogues	93.8	95.6
Sorbitol (6TMS) | 614.3157	GC		NA	NA	319.154	NA	organooxygen compounds	organic oxygen compounds	carbohydrates and carbohydrate conjugates	92.9	91.2
Sorbose (1MEOX) (5TMS) MP | 569.287	GC		NA	NA	217.102	NA	organooxygen compounds	organic oxygen compounds	carbohydrates and carbohydrate conjugates	76.5	88.3
Sphingosine (3TMS) | 515.4005	GC		NA	NA	204.098	NA	organonitrogen compounds	organic nitrogen compounds	amines	83.1	78.2
Suberic acid (2TMS) | 318.1677	GC		NA	NA	169.102	NA	fatty acids and conjugates	fatty acyls	free fatty acid	78.5	89.8
Succinic acid (2TMS) | 262.1051	GC		NA	NA	247.073	NA	carboxylic acids and derivatives	organic acids and derivatives	dicarboxylic acids and derivatives	61.5	85.7
Succinic semialdehyde (1MEOX) (1TMS) MP | 203.0972	GC		NA	NA	89.0391	NA	fatty acids and conjugates	fatty acyls	free fatty acid	73.1	87.7
Sucrose (8TMS) | 918.4319	GC		NA	NA	361.151	NA	organooxygen compounds	organic oxygen compounds	carbohydrates and carbohydrate conjugates	71.1	81.7
Sulfuric acid (2TMS) | 242.0459	GC		NA	NA	227.02	NA	non-metal oxoanionic compounds	homogeneous non-metal compounds	non-metal sulfates	79.3	83
Tartaric acid (4TMS) | 438.174	GC		NA	NA	292.129	NA	organooxygen compounds	organic oxygen compounds	carbohydrates and carbohydrate conjugates	77.1	85.2
Tetradecanoic acid (1TMS) | 300.2479	GC		NA	NA	117.036	NA	fatty acids and conjugates	fatty acyls	free fatty acid	91.8	94.3
Threitol (4TMS) | 410.2155	GC		NA	NA	217.101	NA	organooxygen compounds	organic oxygen compounds	carbohydrates and carbohydrate conjugates	92.6	93.7
Threonic acid (4TMS) | 424.1947	GC		NA	NA	292.131	NA	organooxygen compounds	organic oxygen compounds	carbohydrates and carbohydrate conjugates	90.9	93.1
Threonine (2TMS) | 263.1367	GC		NA	NA	130.067	NA	carboxylic acids and derivatives	organic acids and derivatives	amino acids, peptides, and analogues	84.3	90.7
Threonine (3TMS) | 335.1763	GC		NA	NA	218.131	NA	carboxylic acids and derivatives	organic acids and derivatives	amino acids, peptides, and analogues	94.6	95.7
Thymine (2TMS) | 270.1214	GC		NA	NA	255.092	NA	diazines	organoheterocyclic compounds	pyrimidines and pyrimidine derivatives	92	92.2
Trehalose, alpha,alpha'-, D- (8TMS) | 918.4319	GC		NA	NA	361.152	NA	organooxygen compounds	organic oxygen compounds	carbohydrates and carbohydrate conjugates	81.3	90.8
Trehalose, alpha,beta- (8TMS) | 918.4319	GC		NA	NA	361.16	NA	organooxygen compounds	organic oxygen compounds	carbohydrates and carbohydrate conjugates	84.6	88.2
Tricosane, n- | 324.3751	GC		NA	NA	71.0822	NA	saturated hydrocarbons	hydrocarbons	alkanes	78.8	88.1
Tridecane, n- | 184.2186	GC		NA	NA	71.0858	NA	saturated hydrocarbons	hydrocarbons	alkanes	85.9	91.5
Tryptophan (3TMS) | 420.2079	GC		NA	NA	202.096	NA	indoles and derivatives	organoheterocyclic compounds	indolyl carboxylic acids and derivatives	62.5	79.8
Tyrosine (3TMS) | 397.1919	GC		NA	NA	218.092	NA	carboxylic acids and derivatives	organic acids and derivatives	amino acids, peptides, and analogues	90.7	92.4
Uracil (2TMS) | 256.1058	GC		NA	NA	241.079	NA	diazines	organoheterocyclic compounds	pyrimidines and pyrimidine derivatives	90.8	94.2
Uracil, dihydro- (2TMS) | 258.1214	GC		NA	NA	100.019	NA	diazines	organoheterocyclic compounds	pyrimidines and pyrimidine derivatives	75.2	82
Urea (2TMS) | 204.1109	GC		NA	NA	189.081	NA	organic carbonic acids and derivatives	organic acids and derivatives	ureas	78.3	87.9
Uridine (4TMS) | 532.2271	GC		NA	NA	217.099	NA	pyrimidine nucleosides	nucleosides, nucleotides, and analogues	pyrimidine nucleosides	93.4	94.5
Valine (2TMS) | 261.1575	GC		NA	NA	144.118	NA	carboxylic acids and derivatives	organic acids and derivatives	amino acids, peptides, and analogues	93.9	95.8
Xylitol (5TMS) | 512.2656	GC		NA	NA	204.097	NA	organooxygen compounds	organic oxygen compounds	carbohydrates and carbohydrate conjugates	77.9	85.4
Xylose (1MEOX) (4TMS) MP | 467.2369	GC		NA	NA	217.102	NA	organooxygen compounds	organic oxygen compounds	carbohydrates and carbohydrate conjugates	90.3	83.5
alpha-D-Glucopyranosyl-(1,6)-D-glucitol (9TMS) | 992.4871	GC		NA	NA	319.152	NA	organooxygen compounds	organic oxygen compounds	carbohydrates and carbohydrate conjugates	75.5	86.9
alpha-D-Glucopyranosyl-(1,6)-D-mannitol (9TMS) | 992.4871	GC		NA	NA	361.152	NA	organooxygen compounds	organic oxygen compounds	carbohydrates and carbohydrate conjugates	79.4	85.6
beta-D-Allose (5TMS) | 540.2605	GC		NA	NA	204.092	NA	organooxygen compounds	organic oxygen compounds	carbohydrates and carbohydrate conjugates	70.7	84.3
beta-D-Fructofuranosyl-(2,1)-beta-D-Fructofuranose (1MEOX) (8TMS) BP | 947.4584	GC		NA	NA	217.106	NA	organooxygen compounds	organic oxygen compounds	carbohydrates and carbohydrate conjugates	86.5	78.6
ASG 29:1;O;Hex;FA 16:0	LC		29+0i	1+0i	859.666	859.66687+0i	other sterol lipids	sterol lipids	acylhexosyl sitosterol	68	100
CL 72:3	LC		72+0i	3+0i	728.513	728.51801+0i	glycerophosphoglycerophosphoglycerols	glycerophospholipids	cardiolipin	79.9	87.3
CL 76:3	LC		76+0i	3+0i	756.554	756.54932+0i	glycerophosphoglycerophosphoglycerols	glycerophospholipids	cardiolipin	85.1	85.6
CL 80:3	LC		80+0i	3+0i	784.581	784.58063+0i	glycerophosphoglycerophosphoglycerols	glycerophospholipids	cardiolipin	53.6	86.3
Cer 30:1;2O	LC		30+0i	1+0i	464.445	464.4462+0i	ceramides	sphingolipids	ceramide non-hydroxyfatty acid-sphingosine	97.9	100
Cer 32:0;2O	LC		32+0i	0+0i	512.502	512.50372+0i	ceramides	sphingolipids	ceramide non-hydroxyfatty acid-dihydrosphingosine	62.8	97.6
Cer 32:0;3O	LC		32+0i	0+0i	528.494	528.4986+0i	ceramides	sphingolipids	ceramide hydroxy fatty acid-dihydrosphingosine	82.5	100
Cer 32:0;4O	LC		32+0i	0+0i	542.478	542.479+0i	ceramides	sphingolipids	ceramide alpha-hydroxy fatty acid-phytospingosine	96.1	100
Cer 32:1;2O	LC		32+0i	1+0i	492.473	492.47751+0i	ceramides	sphingolipids	ceramide non-hydroxyfatty acid-sphingosine	83.6	100
Cer 32:1;3O	LC		32+0i	1+0i	508.47	508.47241+0i	ceramides	sphingolipids	ceramide hydroxy fatty acid-sphingosine	74.4	100
Cer 32:2;2O	LC		32+0i	2+0i	490.459	490.46191+0i	ceramides	sphingolipids	ceramide non-hydroxyfatty acid-sphingosine	89.9	100
Cer 32:2;3O	LC		32+0i	2+0i	506.455	506.45679+0i	ceramides	sphingolipids	ceramide hydroxy fatty acid-sphingosine	88.6	100
Cer 32:3;2O	LC		32+0i	3+0i	506.456	506.45679+0i	ceramides	sphingolipids	ceramide non-hydroxyfatty acid-sphingosine	78.1	100
Cer 33:0;2O	LC		33+0i	0+0i	526.519	526.51941+0i	ceramides	sphingolipids	ceramide non-hydroxyfatty acid-dihydrosphingosine	70.9	100
Cer 33:0;4O	LC		33+0i	0+0i	556.493	556.49463+0i	ceramides	sphingolipids	ceramide alpha-hydroxy fatty acid-phytospingosine	89.1	100
Cer 33:1;2O	LC		33+0i	1+0i	524.504	524.50372+0i	ceramides	sphingolipids	ceramide non-hydroxyfatty acid-sphingosine	65.3	98.2
Cer 33:1;3O	LC		33+0i	1+0i	522.485	522.4881+0i	ceramides	sphingolipids	ceramide hydroxy fatty acid-sphingosine	81.2	100
Cer 33:2;2O	LC		33+0i	2+0i	504.476	504.47751+0i	ceramides	sphingolipids	ceramide non-hydroxyfatty acid-sphingosine	95	100
Cer 33:2;3O	LC		33+0i	2+0i	520.469	520.47241+0i	ceramides	sphingolipids	ceramide hydroxy fatty acid-sphingosine	70.2	100
Cer 34:0;2O	LC		34+0i	0+0i	540.53	540.53497+0i	ceramides	sphingolipids	ceramide non-hydroxyfatty acid-dihydrosphingosine	52.8	100
Cer 34:0;3O	LC		34+0i	0+0i	538.516	538.51941+0i	ceramides	sphingolipids	ceramide hydroxy fatty acid-dihydrosphingosine	79.2	100
Cer 34:0;4O	LC		34+0i	0+0i	570.509	570.51031+0i	ceramides	sphingolipids	ceramide alpha-hydroxy fatty acid-phytospingosine	87.2	100
Cer 34:1;2O	LC		34+0i	1+0i	520.508	520.50879+0i	ceramides	sphingolipids	ceramide non-hydroxyfatty acid-sphingosine	95.1	100
Cer 34:1;3O	LC		34+0i	1+0i	536.499	536.50372+0i	ceramides	sphingolipids	ceramide hydroxy fatty acid-sphingosine	68.3	100
Cer 34:1;4O	LC		34+0i	1+0i	568.493	568.49463+0i	ceramides	sphingolipids	ceramide alpha-hydroxy fatty acid-phytospingosine	72.4	100
Cer 34:2;3O	LC		34+0i	2+0i	534.482	534.4881+0i	ceramides	sphingolipids	ceramide hydroxy fatty acid-sphingosine	84.9	100
Cer 34:3;3O	LC		34+0i	3+0i	532.469	532.47241+0i	ceramides	sphingolipids	ceramide hydroxy fatty acid-sphingosine	76.4	100
Cer 35:0;3O	LC		35+0i	0+0i	570.545	570.54559+0i	ceramides	sphingolipids	ceramide hydroxy fatty acid-dihydrosphingosine	52	100
Cer 35:0;4O	LC		35+0i	0+0i	568.529	568.52991+0i	ceramides	sphingolipids	ceramide alpha-hydroxy fatty acid-phytospingosine	76.3	100
Cer 35:1;2O	LC		35+0i	1+0i	534.521	534.52448+0i	ceramides	sphingolipids	ceramide non-hydroxyfatty acid-sphingosine	93.9	93.4
Cer 35:1;3O	LC		35+0i	1+0i	550.517	550.51941+0i	ceramides	sphingolipids	ceramide hydroxy fatty acid-sphingosine	79.8	100
Cer 36:0;2O	LC		36+0i	0+0i	568.564	568.56628+0i	ceramides	sphingolipids	ceramide non-hydroxyfatty acid-dihydrosphingosine	36.7	89.4
Cer 36:0;3O	LC		36+0i	0+0i	584.559	584.56122+0i	ceramides	sphingolipids	ceramide hydroxy fatty acid-dihydrosphingosine	53.5	100
Cer 36:0;4O	LC		36+0i	0+0i	582.543	582.54559+0i	ceramides	sphingolipids	ceramide alpha-hydroxy fatty acid-phytospingosine	86.2	100
Cer 36:1;3O	LC		36+0i	1+0i	564.535	564.53497+0i	ceramides	sphingolipids	ceramide hydroxy fatty acid-sphingosine	67.7	99.2
Cer 36:2;2O	LC		36+0i	2+0i	546.518	546.52448+0i	ceramides	sphingolipids	ceramide non-hydroxyfatty acid-sphingosine	91	96.8
Cer 36:2;3O	LC		36+0i	2+0i	580.523	580.52991+0i	ceramides	sphingolipids	ceramide hydroxy fatty acid-sphingosine	74.3	100
Cer 37:0;4O	LC		37+0i	0+0i	596.557	596.56122+0i	ceramides	sphingolipids	ceramide alpha-hydroxy fatty acid-phytospingosine	82.5	93.1
Cer 37:1;3O	LC		37+0i	1+0i	596.557	596.56122+0i	ceramides	sphingolipids	ceramide hydroxy fatty acid-sphingosine	48.2	90.3
Cer 38:0;4O	LC		38+0i	0+0i	626.571	626.57288+0i	ceramides	sphingolipids	ceramide alpha-hydroxy fatty acid-phytospingosine	94.5	100
Cer 38:2;4O	LC		38+0i	2+0i	622.54	622.54163+0i	ceramides	sphingolipids	ceramide alpha-hydroxy fatty acid-phytospingosine	86.1	100
Cer 38:3;3O	LC		38+0i	3+0i	588.53	588.53497+0i	ceramides	sphingolipids	ceramide hydroxy fatty acid-sphingosine	52	100
Cer 39:0;4O	LC		39+0i	0+0i	640.591	640.5885+0i	ceramides	sphingolipids	ceramide alpha-hydroxy fatty acid-phytospingosine	91.3	100
Cer 39:1;4O	LC		39+0i	1+0i	638.573	638.57288+0i	ceramides	sphingolipids	ceramide alpha-hydroxy fatty acid-phytospingosine	96.1	100
Cer 40:0;2O	LC		40+0i	0+0i	624.627	624.62891+0i	ceramides	sphingolipids	ceramide non-hydroxyfatty acid-dihydrosphingosine	46.8	90.1
Cer 40:0;4O	LC		40+0i	0+0i	654.604	654.60419+0i	ceramides	sphingolipids	ceramide alpha-hydroxy fatty acid-phytospingosine	87.5	100
Cer 40:1;2O	LC		40+0i	1+0i	622.61	622.61328+0i	ceramides	sphingolipids	ceramide non-hydroxyfatty acid-sphingosine	22.6	80.9
Cer 40:1;3O	LC		40+0i	1+0i	620.592	620.5976+0i	ceramides	sphingolipids	ceramide hydroxy fatty acid-sphingosine	49	100
Cer 40:1;4O	LC		40+0i	1+0i	652.59	652.5885+0i	ceramides	sphingolipids	ceramide alpha-hydroxy fatty acid-phytospingosine	88	100
Cer 40:2;4O	LC		40+0i	2+0i	650.575	650.57288+0i	ceramides	sphingolipids	ceramide alpha-hydroxy fatty acid-phytospingosine	75.3	100
Cer 40:3;3O	LC		40+0i	3+0i	616.565	616.56628+0i	ceramides	sphingolipids	ceramide hydroxy fatty acid-sphingosine	73.2	100
Cer 41:0;4O	LC		41+0i	0+0i	668.62	668.61981+0i	ceramides	sphingolipids	ceramide alpha-hydroxy fatty acid-phytospingosine	97.1	100
Cer 41:1;4O	LC		41+0i	1+0i	666.602	666.60419+0i	ceramides	sphingolipids	ceramide alpha-hydroxy fatty acid-phytospingosine	89.8	100
Cer 41:2;3O	LC		41+0i	2+0i	650.606	650.60822+0i	ceramides	sphingolipids	ceramide hydroxy fatty acid-sphingosine	11.6	100
Cer 41:2;4O	LC		41+0i	2+0i	664.589	664.5885+0i	ceramides	sphingolipids	ceramide alpha-hydroxy fatty acid-phytospingosine	73.7	100
Cer 41:3;4O	LC		41+0i	3+0i	662.589	662.57288+0i	ceramides	sphingolipids	ceramide alpha-hydroxy fatty acid-phytospingosine	55.2	100
Cer 42:0;2O	LC		42+0i	0+0i	652.656	652.66022+0i	ceramides	sphingolipids	ceramide non-hydroxyfatty acid-dihydrosphingosine	56	93
Cer 42:0;4O	LC		42+0i	0+0i	682.635	682.6355+0i	ceramides	sphingolipids	ceramide alpha-hydroxy fatty acid-phytospingosine	87.7	100
Cer 42:1;3O	LC		42+0i	1+0i	648.626	648.62891+0i	ceramides	sphingolipids	ceramide hydroxy fatty acid-sphingosine	80.7	100
Cer 42:1;4O	LC		42+0i	1+0i	680.616	680.61981+0i	ceramides	sphingolipids	ceramide alpha-hydroxy fatty acid-phytospingosine	79.3	100
Cer 42:2;3O	LC		42+0i	2+0i	646.617	646.61328+0i	ceramides	sphingolipids	ceramide hydroxy fatty acid-sphingosine	82.2	100
Cer 42:2;4O	LC		42+0i	2+0i	678.592	678.60419+0i	ceramides	sphingolipids	ceramide alpha-hydroxy fatty acid-phytospingosine	50.1	100
Cer 43:0;4O	LC		43+0i	0+0i	696.651	696.65112+0i	ceramides	sphingolipids	ceramide alpha-hydroxy fatty acid-phytospingosine	95.7	100
Cer 43:3;4O	LC		43+0i	3+0i	736.622	736.60968+0i	ceramides	sphingolipids	ceramide alpha-hydroxy fatty acid-phytospingosine	36.2	93.7
DG 16:0	LC		16+0i	0+0i	367.243	367.24551+0i	diradylglycerols	glycerolipids	diacylglycerol	64.3	99.9
DG 18:0	LC		18+0i	0+0i	395.277	395.27679+0i	diradylglycerols	glycerolipids	diacylglycerol	75	92.3
DG 19:0	LC		19+0i	0+0i	409.29	409.29239+0i	diradylglycerols	glycerolipids	diacylglycerol	75	92.4
DG 20:0	LC		20+0i	0+0i	423.308	423.30811+0i	diradylglycerols	glycerolipids	diacylglycerol	75	100
DG 21:0	LC		21+0i	0+0i	437.324	437.3237+0i	diradylglycerols	glycerolipids	diacylglycerol	75	100
DG 22:0	LC		22+0i	0+0i	451.338	451.33939+0i	diradylglycerols	glycerolipids	diacylglycerol	75	100
DG 22:1	LC		22+0i	1+0i	449.324	449.3237+0i	diradylglycerols	glycerolipids	diacylglycerol	75	100
DG 23:0	LC		23+0i	0+0i	465.355	465.35501+0i	diradylglycerols	glycerolipids	diacylglycerol	75	100
DG 23:1	LC		23+0i	1+0i	463.338	463.33939+0i	diradylglycerols	glycerolipids	diacylglycerol	75	100
DG 23:2	LC		23+0i	2+0i	461.326	461.3237+0i	diradylglycerols	glycerolipids	diacylglycerol	75	100
DG 24:0	LC		24+0i	0+0i	479.37	479.3707+0i	diradylglycerols	glycerolipids	diacylglycerol	75	100
DG 24:2	LC		24+0i	2+0i	475.336	475.33939+0i	diradylglycerols	glycerolipids	diacylglycerol	75	100
DG 24:3	LC		24+0i	3+0i	473.321	473.3237+0i	diradylglycerols	glycerolipids	diacylglycerol	44.3	84.6
DG 24:4	LC		24+0i	4+0i	471.306	471.30811+0i	diradylglycerols	glycerolipids	diacylglycerol	75	100
DG 25:0	LC		25+0i	0+0i	493.383	493.38629+0i	diradylglycerols	glycerolipids	diacylglycerol	75	100
DG 25:1	LC		25+0i	1+0i	491.366	491.3707+0i	diradylglycerols	glycerolipids	diacylglycerol	67.9	100
DG 25:2	LC		25+0i	2+0i	489.351	489.35501+0i	diradylglycerols	glycerolipids	diacylglycerol	75	100
DG 26:1	LC		26+0i	1+0i	505.385	505.38629+0i	diradylglycerols	glycerolipids	diacylglycerol	75	100
DG 26:2	LC		26+0i	2+0i	503.368	503.3707+0i	diradylglycerols	glycerolipids	diacylglycerol	75	97.3
DG 26:3	LC		26+0i	3+0i	501.356	501.35501+0i	diradylglycerols	glycerolipids	diacylglycerol	75	91.9
DG 27:0	LC		27+0i	0+0i	521.423	521.4176+0i	diradylglycerols	glycerolipids	diacylglycerol	75	100
DG 27:1	LC		27+0i	1+0i	519.4	519.40198+0i	diradylglycerols	glycerolipids	diacylglycerol	75	100
DG 27:2	LC		27+0i	2+0i	517.384	517.38629+0i	diradylglycerols	glycerolipids	diacylglycerol	75	100
DG 27:3	LC		27+0i	3+0i	515.371	515.37073+0i	diradylglycerols	glycerolipids	diacylglycerol	75	100
DG 27:4	LC		27+0i	4+0i	513.353	513.35498+0i	diradylglycerols	glycerolipids	diacylglycerol	75	97.6
DG 27:5	LC		27+0i	5+0i	511.338	511.33939+0i	diradylglycerols	glycerolipids	diacylglycerol	75	100
DG 28:1	LC		28+0i	1+0i	533.418	533.4176+0i	diradylglycerols	glycerolipids	diacylglycerol	43.1	100
DG 28:2	LC		28+0i	2+0i	531.397	531.40198+0i	diradylglycerols	glycerolipids	diacylglycerol	75	100
DG 28:3	LC		28+0i	3+0i	529.38	529.38629+0i	diradylglycerols	glycerolipids	diacylglycerol	75	100
DG 28:5	LC		28+0i	5+0i	525.357	525.35498+0i	diradylglycerols	glycerolipids	diacylglycerol	69	93.3
DG 29:2	LC		29+0i	2+0i	545.414	545.4176+0i	diradylglycerols	glycerolipids	diacylglycerol	75	100
DG 29:3	LC		29+0i	3+0i	543.402	543.40198+0i	diradylglycerols	glycerolipids	diacylglycerol	17.2	90.7
DG 29:4	LC		29+0i	4+0i	541.382	541.38629+0i	diradylglycerols	glycerolipids	diacylglycerol	57.5	87.9
DG 29:5	LC		29+0i	5+0i	539.369	539.37073+0i	diradylglycerols	glycerolipids	diacylglycerol	65	90.1
DG 30:0	LC		30+0i	0+0i	563.463	563.4646+0i	diradylglycerols	glycerolipids	diacylglycerol	62.7	100
DG 30:1	LC		30+0i	1+0i	561.448	561.44891+0i	diradylglycerols	glycerolipids	diacylglycerol	24.3	91.1
DG 30:2	LC		30+0i	2+0i	559.43	559.43329+0i	diradylglycerols	glycerolipids	diacylglycerol	75	98
DG 30:3	LC		30+0i	3+0i	557.42	557.4176+0i	diradylglycerols	glycerolipids	diacylglycerol	56.9	100
DG 30:4	LC		30+0i	4+0i	555.403	555.40198+0i	diradylglycerols	glycerolipids	diacylglycerol	75	94.3
DG 30:5	LC		30+0i	5+0i	553.387	553.38629+0i	diradylglycerols	glycerolipids	diacylglycerol	75	95.9
DG 30:6	LC		30+0i	6+0i	551.37	551.37073+0i	diradylglycerols	glycerolipids	diacylglycerol	75	94.6
DG 30:8	LC		30+0i	8+0i	547.337	547.33942+0i	diradylglycerols	glycerolipids	diacylglycerol	75	93.9
DG 31:4	LC		31+0i	4+0i	569.421	569.4176+0i	diradylglycerols	glycerolipids	diacylglycerol	31.7	92.9
DG 31:5	LC		31+0i	5+0i	567.414	567.40198+0i	diradylglycerols	glycerolipids	diacylglycerol	54.8	81.1
DG 31:6	LC		31+0i	6+0i	565.385	565.38629+0i	diradylglycerols	glycerolipids	diacylglycerol	72.5	96.5
DG 32:0	LC		32+0i	0+0i	591.493	591.49591+0i	diradylglycerols	glycerolipids	diacylglycerol	75	100
DG 32:1	LC		32+0i	1+0i	589.476	589.48022+0i	diradylglycerols	glycerolipids	diacylglycerol	75	100
DG 32:2	LC		32+0i	2+0i	587.463	587.4646+0i	diradylglycerols	glycerolipids	diacylglycerol	75	100
DG 32:3	LC		32+0i	3+0i	585.446	585.44891+0i	diradylglycerols	glycerolipids	diacylglycerol	74.2	100
DG 32:4	LC		32+0i	4+0i	583.43	583.43329+0i	diradylglycerols	glycerolipids	diacylglycerol	75	100
DG 32:5	LC		32+0i	5+0i	581.41	581.4176+0i	diradylglycerols	glycerolipids	diacylglycerol	75	100
DG 32:7	LC		32+0i	7+0i	577.385	577.38629+0i	diradylglycerols	glycerolipids	diacylglycerol	75	93.7
DG 32:8	LC		32+0i	8+0i	575.369	575.37073+0i	diradylglycerols	glycerolipids	diacylglycerol	75	93.6
DG 33:1	LC		33+0i	1+0i	603.5	603.49591+0i	diradylglycerols	glycerolipids	diacylglycerol	6.5	95.1
DG 33:5	LC		33+0i	5+0i	595.43	595.43329+0i	diradylglycerols	glycerolipids	diacylglycerol	49.5	93.5
DG 33:7	LC		33+0i	7+0i	591.4	591.40198+0i	diradylglycerols	glycerolipids	diacylglycerol	75	97.7
DG 33:8	LC		33+0i	8+0i	589.388	589.38629+0i	diradylglycerols	glycerolipids	diacylglycerol	75	94.2
DG 33:9	LC		33+0i	9+0i	587.371	587.37073+0i	diradylglycerols	glycerolipids	diacylglycerol	75	94.3
DG 34:0	LC		34+0i	0+0i	619.526	619.52722+0i	diradylglycerols	glycerolipids	diacylglycerol	73.2	100
DG 34:1	LC		34+0i	1+0i	612.561	612.55621+0i	diradylglycerols	glycerolipids	diacylglycerol	86.3	100
DG 34:2	LC		34+0i	2+0i	615.492	615.49591+0i	diradylglycerols	glycerolipids	diacylglycerol	75	100
DG 34:3	LC		34+0i	3+0i	613.476	613.48022+0i	diradylglycerols	glycerolipids	diacylglycerol	75	100
DG 34:4	LC		34+0i	4+0i	611.461	611.4646+0i	diradylglycerols	glycerolipids	diacylglycerol	75	100
DG 34:5	LC		34+0i	5+0i	609.447	609.44891+0i	diradylglycerols	glycerolipids	diacylglycerol	75	96.2
DG 34:6	LC		34+0i	6+0i	607.429	607.43329+0i	diradylglycerols	glycerolipids	diacylglycerol	75	93.4
DG 34:7	LC		34+0i	7+0i	600.46	600.46228+0i	diradylglycerols	glycerolipids	diacylglycerol	51.5	100
DG 34:8	LC		34+0i	8+0i	603.4	603.40198+0i	diradylglycerols	glycerolipids	diacylglycerol	75	93.6
DG 35:6	LC		35+0i	6+0i	621.451	621.44891+0i	diradylglycerols	glycerolipids	diacylglycerol	61.1	94.3
DG 35:8	LC		35+0i	8+0i	617.417	617.4176+0i	diradylglycerols	glycerolipids	diacylglycerol	70	96.7
DG 35:9	LC		35+0i	9+0i	615.398	615.40198+0i	diradylglycerols	glycerolipids	diacylglycerol	75	85.6
DG 36:0	LC		36+0i	0+0i	647.558	647.55847+0i	diradylglycerols	glycerolipids	diacylglycerol	63.2	100
DG 36:1	LC		36+0i	1+0i	645.542	645.54279+0i	diradylglycerols	glycerolipids	diacylglycerol	63.2	100
DG 36:2	LC		36+0i	2+0i	643.526	643.52722+0i	diradylglycerols	glycerolipids	diacylglycerol	75	99.2
DG 36:3	LC		36+0i	3+0i	641.511	641.51147+0i	diradylglycerols	glycerolipids	diacylglycerol	75	100
DG 36:4	LC		36+0i	4+0i	639.496	639.49591+0i	diradylglycerols	glycerolipids	diacylglycerol	75	98.5
DG 36:5	LC		36+0i	5+0i	637.482	637.48022+0i	diradylglycerols	glycerolipids	diacylglycerol	75	97.6
DG 36:6	LC		36+0i	6+0i	635.463	635.4646+0i	diradylglycerols	glycerolipids	diacylglycerol	75	96.3
DG 36:7	LC		36+0i	7+0i	633.442	633.44891+0i	diradylglycerols	glycerolipids	diacylglycerol	60.1	91.4
DG 36:9	LC		36+0i	9+0i	629.412	629.4176+0i	diradylglycerols	glycerolipids	diacylglycerol	75	94.8
DG 37:3	LC		37+0i	3+0i	655.534	655.52722+0i	diradylglycerols	glycerolipids	diacylglycerol	75	88.4
DG 37:4	LC		37+0i	4+0i	653.521	653.51147+0i	diradylglycerols	glycerolipids	diacylglycerol	75	89.1
DG 37:5	LC		37+0i	5+0i	651.49	651.49591+0i	diradylglycerols	glycerolipids	diacylglycerol	75	91.3
DG 37:6	LC		37+0i	6+0i	649.481	649.48022+0i	diradylglycerols	glycerolipids	diacylglycerol	75	95.9
DG 37:7	LC		37+0i	7+0i	647.458	647.4646+0i	diradylglycerols	glycerolipids	diacylglycerol	69	100
DG 37:8	LC		37+0i	8+0i	645.445	645.44891+0i	diradylglycerols	glycerolipids	diacylglycerol	38.8	89.1
DG 37:9	LC		37+0i	9+0i	643.431	643.43329+0i	diradylglycerols	glycerolipids	diacylglycerol	75	97.6
DG 38:4	LC		38+0i	4+0i	667.528	667.52722+0i	diradylglycerols	glycerolipids	diacylglycerol	75	97.4
DG 38:5	LC		38+0i	5+0i	665.506	665.51147+0i	diradylglycerols	glycerolipids	diacylglycerol	75	99.2
DG 38:7	LC		38+0i	7+0i	661.48	661.48022+0i	diradylglycerols	glycerolipids	diacylglycerol	75	96
DG 38:8	LC		38+0i	8+0i	659.459	659.4646+0i	diradylglycerols	glycerolipids	diacylglycerol	75	91.3
DG 38:9	LC		38+0i	9+0i	657.448	657.44891+0i	diradylglycerols	glycerolipids	diacylglycerol	75	97.5
DG 39:10	LC		39+0i	10+0i	669.443	669.44891+0i	diradylglycerols	glycerolipids	diacylglycerol	21.2	92.1
DG 39:4	LC		39+0i	4+0i	681.551	681.54279+0i	diradylglycerols	glycerolipids	diacylglycerol	75	92.7
DG 39:6	LC		39+0i	6+0i	677.513	677.51147+0i	diradylglycerols	glycerolipids	diacylglycerol	75	90.9
DG 39:7	LC		39+0i	7+0i	675.489	675.49591+0i	diradylglycerols	glycerolipids	diacylglycerol	73.1	89.2
DG 40:10	LC		40+0i	10+0i	683.464	683.4646+0i	diradylglycerols	glycerolipids	diacylglycerol	75	97.6
DG 40:11	LC		40+0i	11+0i	681.445	681.44891+0i	diradylglycerols	glycerolipids	diacylglycerol	75	95.3
DG 40:8	LC		40+0i	8+0i	687.493	687.49591+0i	diradylglycerols	glycerolipids	diacylglycerol	54.9	88.4
DG 41:10	LC		41+0i	10+0i	697.472	697.48022+0i	diradylglycerols	glycerolipids	diacylglycerol	75	92.9
DG 41:4	LC		41+0i	4+0i	709.582	709.5741+0i	diradylglycerols	glycerolipids	diacylglycerol	75	93.7
DG 41:7	LC		41+0i	7+0i	703.532	703.52722+0i	diradylglycerols	glycerolipids	diacylglycerol	70.2	100
DG 41:8	LC		41+0i	8+0i	701.513	701.51147+0i	diradylglycerols	glycerolipids	diacylglycerol	71.2	98.8
DG 42:10	LC		42+0i	10+0i	711.492	711.49591+0i	diradylglycerols	glycerolipids	diacylglycerol	69.4	88
DG 42:5	LC		42+0i	5+0i	721.577	721.5741+0i	diradylglycerols	glycerolipids	diacylglycerol	67.9	98.2
DG 42:8	LC		42+0i	8+0i	715.53	715.52722+0i	diradylglycerols	glycerolipids	diacylglycerol	75	100
DG 42:9	LC		42+0i	9+0i	713.508	713.51147+0i	diradylglycerols	glycerolipids	diacylglycerol	75	95.1
DG 43:10	LC		43+0i	10+0i	725.51	725.51147+0i	diradylglycerols	glycerolipids	diacylglycerol	75	92.5
DG 43:11	LC		43+0i	11+0i	723.498	723.49591+0i	diradylglycerols	glycerolipids	diacylglycerol	70	89.5
DG 43:5	LC		43+0i	5+0i	735.591	735.58978+0i	diradylglycerols	glycerolipids	diacylglycerol	69.8	100
DG 43:6	LC		43+0i	6+0i	733.568	733.5741+0i	diradylglycerols	glycerolipids	diacylglycerol	75	92
DG 43:8	LC		43+0i	8+0i	729.544	729.54279+0i	diradylglycerols	glycerolipids	diacylglycerol	55.3	100
DG 44:10	LC		44+0i	10+0i	739.526	739.52722+0i	diradylglycerols	glycerolipids	diacylglycerol	75	93.6
DG 44:5	LC		44+0i	5+0i	749.625	749.60541+0i	diradylglycerols	glycerolipids	diacylglycerol	66.1	90.3
DG 44:6	LC		44+0i	6+0i	747.597	747.58978+0i	diradylglycerols	glycerolipids	diacylglycerol	54.2	83
DG 44:8	LC		44+0i	8+0i	743.552	743.55847+0i	diradylglycerols	glycerolipids	diacylglycerol	59.6	96.8
DG 45:10	LC		45+0i	10+0i	753.534	753.54279+0i	diradylglycerols	glycerolipids	diacylglycerol	75	97.8
DG 45:11	LC		45+0i	11+0i	751.522	751.52722+0i	diradylglycerols	glycerolipids	diacylglycerol	75	95.4
DG 45:12	LC		45+0i	12+0i	749.516	749.51147+0i	diradylglycerols	glycerolipids	diacylglycerol	75	91.8
DG 45:6	LC		45+0i	6+0i	761.61	761.60541+0i	diradylglycerols	glycerolipids	diacylglycerol	53.8	86.7
DG 45:8	LC		45+0i	8+0i	757.579	757.5741+0i	diradylglycerols	glycerolipids	diacylglycerol	69.5	90.7
DG 45:9	LC		45+0i	9+0i	755.561	755.55847+0i	diradylglycerols	glycerolipids	diacylglycerol	63	100
DG 46:10	LC		46+0i	10+0i	767.553	767.55847+0i	diradylglycerols	glycerolipids	diacylglycerol	75	97.2
DG 46:11	LC		46+0i	11+0i	765.543	765.54279+0i	diradylglycerols	glycerolipids	diacylglycerol	75	94.5
DG 46:12	LC		46+0i	12+0i	763.529	763.52722+0i	diradylglycerols	glycerolipids	diacylglycerol	75	91.3
DG 46:2	LC		46+0i	2+0i	783.682	783.68372+0i	diradylglycerols	glycerolipids	diacylglycerol	41.3	95.4
DG 46:6	LC		46+0i	6+0i	775.615	775.62109+0i	diradylglycerols	glycerolipids	diacylglycerol	63.5	96.8
DG 46:7	LC		46+0i	7+0i	773.606	773.60541+0i	diradylglycerols	glycerolipids	diacylglycerol	54.7	94.6
DG 46:9	LC		46+0i	9+0i	769.572	769.5741+0i	diradylglycerols	glycerolipids	diacylglycerol	66.2	100
DG 47:10	LC		47+0i	10+0i	781.567	781.5741+0i	diradylglycerols	glycerolipids	diacylglycerol	84	97.8
DG 47:11	LC		47+0i	11+0i	779.565	779.55847+0i	diradylglycerols	glycerolipids	diacylglycerol	75	95.4
DG 47:12	LC		47+0i	12+0i	777.546	777.54279+0i	diradylglycerols	glycerolipids	diacylglycerol	75	92.4
DG 47:13	LC		47+0i	13+0i	775.533	775.52722+0i	diradylglycerols	glycerolipids	diacylglycerol	75	91.2
DG 47:8	LC		47+0i	8+0i	785.609	785.60541+0i	diradylglycerols	glycerolipids	diacylglycerol	65.8	89.3
DG 48:1	LC		48+0i	1+0i	813.727	813.73059+0i	diradylglycerols	glycerolipids	diacylglycerol	34.5	96.7
DG 48:10	LC		48+0i	10+0i	795.591	795.58978+0i	diradylglycerols	glycerolipids	diacylglycerol	74.1	97.1
DG 48:11	LC		48+0i	11+0i	793.571	793.5741+0i	diradylglycerols	glycerolipids	diacylglycerol	70.3	97.9
DG 48:2	LC		48+0i	2+0i	811.717	811.71503+0i	diradylglycerols	glycerolipids	diacylglycerol	26.2	90.3
DG 48:3	LC		48+0i	3+0i	809.699	809.69928+0i	diradylglycerols	glycerolipids	diacylglycerol	63.6	99.5
DG 48:4	LC		48+0i	4+0i	807.685	807.68372+0i	diradylglycerols	glycerolipids	diacylglycerol	75	98.1
DG 48:5	LC		48+0i	5+0i	805.666	805.66803+0i	diradylglycerols	glycerolipids	diacylglycerol	51.1	96.2
DG 48:6	LC		48+0i	6+0i	803.651	803.6524+0i	diradylglycerols	glycerolipids	diacylglycerol	75	98.1
DG 48:7	LC		48+0i	7+0i	801.626	801.63672+0i	diradylglycerols	glycerolipids	diacylglycerol	75	97.4
DG 48:8	LC		48+0i	8+0i	799.62	799.62109+0i	diradylglycerols	glycerolipids	diacylglycerol	75	97
DG 48:9	LC		48+0i	9+0i	797.604	797.60541+0i	diradylglycerols	glycerolipids	diacylglycerol	75	96.5
DG 49:11	LC		49+0i	11+0i	807.591	807.58978+0i	diradylglycerols	glycerolipids	diacylglycerol	60.9	100
DG 49:12	LC		49+0i	12+0i	805.574	805.5741+0i	diradylglycerols	glycerolipids	diacylglycerol	70.4	100
DG 49:13	LC		49+0i	13+0i	803.561	803.55847+0i	diradylglycerols	glycerolipids	diacylglycerol	75	92.4
DG 49:9	LC		49+0i	9+0i	811.615	811.62109+0i	diradylglycerols	glycerolipids	diacylglycerol	75	96.3
DG 50:1	LC		50+0i	1+0i	841.763	841.7619+0i	diradylglycerols	glycerolipids	diacylglycerol	73.4	98
DG 50:10	LC		50+0i	10+0i	823.611	823.62109+0i	diradylglycerols	glycerolipids	diacylglycerol	72.3	96.1
DG 50:2	LC		50+0i	2+0i	839.748	839.74628+0i	diradylglycerols	glycerolipids	diacylglycerol	71.4	97.7
DG 50:3	LC		50+0i	3+0i	837.727	837.73059+0i	diradylglycerols	glycerolipids	diacylglycerol	57.9	98.6
DG 50:4	LC		50+0i	4+0i	835.714	835.71503+0i	diradylglycerols	glycerolipids	diacylglycerol	73.2	97.9
DG 50:5	LC		50+0i	5+0i	833.694	833.69928+0i	diradylglycerols	glycerolipids	diacylglycerol	70.8	97.5
DG 50:6	LC		50+0i	6+0i	831.678	831.68372+0i	diradylglycerols	glycerolipids	diacylglycerol	75	98
DG 50:7	LC		50+0i	7+0i	829.67	829.66803+0i	diradylglycerols	glycerolipids	diacylglycerol	75	98
DG 50:8	LC		50+0i	8+0i	827.65	827.6524+0i	diradylglycerols	glycerolipids	diacylglycerol	75	97.4
DG 50:9	LC		50+0i	9+0i	825.627	825.63672+0i	diradylglycerols	glycerolipids	diacylglycerol	75	97
DG 51:11	LC		51+0i	11+0i	835.618	835.62109+0i	diradylglycerols	glycerolipids	diacylglycerol	62.2	99.8
DG 51:12	LC		51+0i	12+0i	833.604	833.60541+0i	diradylglycerols	glycerolipids	diacylglycerol	68.1	100
DG 51:13	LC		51+0i	13+0i	831.587	831.58978+0i	diradylglycerols	glycerolipids	diacylglycerol	75	99.9
DG 51:14	LC		51+0i	14+0i	829.573	829.5741+0i	diradylglycerols	glycerolipids	diacylglycerol	75	97.8
DG 52:12	LC		52+0i	12+0i	847.617	847.62109+0i	diradylglycerols	glycerolipids	diacylglycerol	48.3	88.5
DG 52:2	LC		52+0i	2+0i	867.778	867.77759+0i	diradylglycerols	glycerolipids	diacylglycerol	71.1	97.2
DG 52:3	LC		52+0i	3+0i	865.763	865.7619+0i	diradylglycerols	glycerolipids	diacylglycerol	75	97.7
DG 52:4	LC		52+0i	4+0i	863.741	863.74628+0i	diradylglycerols	glycerolipids	diacylglycerol	58	98.4
DG 52:5	LC		52+0i	5+0i	861.74	861.73059+0i	diradylglycerols	glycerolipids	diacylglycerol	13.9	91.7
DG 52:6	LC		52+0i	6+0i	859.718	859.71503+0i	diradylglycerols	glycerolipids	diacylglycerol	64.6	96.6
DG 52:9	LC		52+0i	9+0i	853.664	853.66803+0i	diradylglycerols	glycerolipids	diacylglycerol	45.5	88.8
DGDG 34:1	LC		34+0i	1+0i	963.625	963.62622+0i	glycosyldiradylglycerols	glycerolipids	digalactosyldiacylglycerol	90.1	100
DGDG 34:2	LC		34+0i	2+0i	961.608	961.61047+0i	glycosyldiradylglycerols	glycerolipids	digalactosyldiacylglycerol	92.8	100
DGDG 34:3	LC		34+0i	3+0i	959.596	959.59491+0i	glycosyldiradylglycerols	glycerolipids	digalactosyldiacylglycerol	96.1	100
DGTS 25:0	LC		25+0i	0+0i	614.503	614.49902+0i	betaine diradylglycerols	glycerolipids	betaine diacylglycerols [gl0701]	84.7	94.6
DGTS 27:0	LC		27+0i	0+0i	642.529	642.53027+0i	betaine diradylglycerols	glycerolipids	betaine diacylglycerols [gl0701]	86.8	100
DGTS 28:0	LC		28+0i	0+0i	656.548	656.54602+0i	betaine diradylglycerols	glycerolipids	betaine diacylglycerols [gl0701]	85.6	100
DGTS 30:0	LC		30+0i	0+0i	684.573	684.57727+0i	betaine diradylglycerols	glycerolipids	betaine diacylglycerols [gl0701]	79.5	100
DGTS 30:1	LC		30+0i	1+0i	682.561	682.56158+0i	betaine diradylglycerols	glycerolipids	betaine diacylglycerols [gl0701]	88.4	100
DGTS 30:3	LC		30+0i	3+0i	678.525	678.53027+0i	betaine diradylglycerols	glycerolipids	betaine diacylglycerols [gl0701]	84.4	100
DGTS 30:4	LC		30+0i	4+0i	676.514	676.51471+0i	betaine diradylglycerols	glycerolipids	betaine diacylglycerols [gl0701]	83.8	100
DGTS 31:4	LC		31+0i	4+0i	690.531	690.53027+0i	betaine diradylglycerols	glycerolipids	betaine diacylglycerols [gl0701]	75.3	100
DGTS 32:0	LC		32+0i	0+0i	712.609	712.60858+0i	betaine diradylglycerols	glycerolipids	betaine diacylglycerols [gl0701]	89.2	100
DGTS 32:1	LC		32+0i	1+0i	710.591	710.5929+0i	betaine diradylglycerols	glycerolipids	betaine diacylglycerols [gl0701]	79.9	100
DGTS 32:2	LC		32+0i	2+0i	708.573	708.57727+0i	betaine diradylglycerols	glycerolipids	betaine diacylglycerols [gl0701]	85	100
DGTS 32:3	LC		32+0i	3+0i	706.559	706.56158+0i	betaine diradylglycerols	glycerolipids	betaine diacylglycerols [gl0701]	82.3	100
DGTS 32:4	LC		32+0i	4+0i	704.542	704.54602+0i	betaine diradylglycerols	glycerolipids	betaine diacylglycerols [gl0701]	89.5	100
DGTS 32:5	LC		32+0i	5+0i	702.526	702.53027+0i	betaine diradylglycerols	glycerolipids	betaine diacylglycerols [gl0701]	83.4	100
DGTS 32:6	LC		32+0i	6+0i	700.511	700.51471+0i	betaine diradylglycerols	glycerolipids	betaine diacylglycerols [gl0701]	89.4	90.2
DGTS 33:2	LC		33+0i	2+0i	722.592	722.5929+0i	betaine diradylglycerols	glycerolipids	betaine diacylglycerols [gl0701]	80.6	95.3
DGTS 33:3	LC		33+0i	3+0i	720.572	720.57727+0i	betaine diradylglycerols	glycerolipids	betaine diacylglycerols [gl0701]	81.1	100
DGTS 33:4	LC		33+0i	4+0i	718.559	718.56158+0i	betaine diradylglycerols	glycerolipids	betaine diacylglycerols [gl0701]	75.3	100
DGTS 33:5	LC		33+0i	5+0i	716.539	716.54602+0i	betaine diradylglycerols	glycerolipids	betaine diacylglycerols [gl0701]	82.8	100
DGTS 34:0	LC		34+0i	0+0i	740.641	740.63989+0i	betaine diradylglycerols	glycerolipids	betaine diacylglycerols [gl0701]	84.5	92.1
DGTS 34:1	LC		34+0i	1+0i	738.623	738.62421+0i	betaine diradylglycerols	glycerolipids	betaine diacylglycerols [gl0701]	80.6	100
DGTS 34:2	LC		34+0i	2+0i	736.608	736.60858+0i	betaine diradylglycerols	glycerolipids	betaine diacylglycerols [gl0701]	82.9	100
DGTS 34:3	LC		34+0i	3+0i	734.588	734.5929+0i	betaine diradylglycerols	glycerolipids	betaine diacylglycerols [gl0701]	88.4	100
DGTS 34:4	LC		34+0i	4+0i	776.573	776.56818+0i	betaine diradylglycerols	glycerolipids	betaine diacylglycerols [gl0701]	67.9	100
DGTS 34:5	LC		34+0i	5+0i	730.558	730.56158+0i	betaine diradylglycerols	glycerolipids	betaine diacylglycerols [gl0701]	82.3	100
DGTS 34:6	LC		34+0i	6+0i	728.539	728.54602+0i	betaine diradylglycerols	glycerolipids	betaine diacylglycerols [gl0701]	80.4	100
DGTS 34:7	LC		34+0i	7+0i	726.527	726.53027+0i	betaine diradylglycerols	glycerolipids	betaine diacylglycerols [gl0701]	84.1	100
DGTS 34:8	LC		34+0i	8+0i	724.511	724.51471+0i	betaine diradylglycerols	glycerolipids	betaine diacylglycerols [gl0701]	84.5	100
DGTS 35:3	LC		35+0i	3+0i	748.607	748.60858+0i	betaine diradylglycerols	glycerolipids	betaine diacylglycerols [gl0701]	81.3	99.4
DGTS 35:4	LC		35+0i	4+0i	746.589	746.5929+0i	betaine diradylglycerols	glycerolipids	betaine diacylglycerols [gl0701]	81.4	100
DGTS 35:5	LC		35+0i	5+0i	744.574	744.57727+0i	betaine diradylglycerols	glycerolipids	betaine diacylglycerols [gl0701]	79	100
DGTS 35:6	LC		35+0i	6+0i	742.557	742.56158+0i	betaine diradylglycerols	glycerolipids	betaine diacylglycerols [gl0701]	87.4	100
DGTS 35:7	LC		35+0i	7+0i	740.543	740.54602+0i	betaine diradylglycerols	glycerolipids	betaine diacylglycerols [gl0701]	56.2	89.7
DGTS 36:1	LC		36+0i	1+0i	766.654	766.65552+0i	betaine diradylglycerols	glycerolipids	betaine diacylglycerols [gl0701]	78.9	100
DGTS 36:2	LC		36+0i	2+0i	764.638	764.63989+0i	betaine diradylglycerols	glycerolipids	betaine diacylglycerols [gl0701]	85	100
DGTS 36:3	LC		36+0i	3+0i	762.62	762.62421+0i	betaine diradylglycerols	glycerolipids	betaine diacylglycerols [gl0701]	82.5	100
DGTS 36:4	LC		36+0i	4+0i	760.605	760.60858+0i	betaine diradylglycerols	glycerolipids	betaine diacylglycerols [gl0701]	81.4	100
DGTS 36:5	LC		36+0i	5+0i	758.588	758.5929+0i	betaine diradylglycerols	glycerolipids	betaine diacylglycerols [gl0701]	82.2	100
DGTS 36:6	LC		36+0i	6+0i	800.567	800.56818+0i	betaine diradylglycerols	glycerolipids	betaine diacylglycerols [gl0701]	81	100
DGTS 36:7	LC		36+0i	7+0i	754.565	754.56158+0i	betaine diradylglycerols	glycerolipids	betaine diacylglycerols [gl0701]	83.1	100
DGTS 36:8	LC		36+0i	8+0i	752.546	752.54602+0i	betaine diradylglycerols	glycerolipids	betaine diacylglycerols [gl0701]	88.2	100
DGTS 36:9	LC		36+0i	9+0i	750.53	750.53027+0i	betaine diradylglycerols	glycerolipids	betaine diacylglycerols [gl0701]	55.5	90.5
DGTS 37:4	LC		37+0i	4+0i	774.624	774.62421+0i	betaine diradylglycerols	glycerolipids	betaine diacylglycerols [gl0701]	81.9	100
DGTS 37:5	LC		37+0i	5+0i	772.604	772.60858+0i	betaine diradylglycerols	glycerolipids	betaine diacylglycerols [gl0701]	80.8	92.3
DGTS 37:6	LC		37+0i	6+0i	770.591	770.5929+0i	betaine diradylglycerols	glycerolipids	betaine diacylglycerols [gl0701]	55.5	90.4
DGTS 38:1	LC		38+0i	1+0i	794.685	794.68683+0i	betaine diradylglycerols	glycerolipids	betaine diacylglycerols [gl0701]	78.5	100
DGTS 38:3	LC		38+0i	3+0i	790.653	790.65552+0i	betaine diradylglycerols	glycerolipids	betaine diacylglycerols [gl0701]	86.4	100
DGTS 38:4	LC		38+0i	4+0i	788.635	788.63989+0i	betaine diradylglycerols	glycerolipids	betaine diacylglycerols [gl0701]	86.8	100
DGTS 38:5	LC		38+0i	5+0i	786.625	786.62421+0i	betaine diradylglycerols	glycerolipids	betaine diacylglycerols [gl0701]	79.1	100
DGTS 38:6	LC		38+0i	6+0i	784.608	784.60858+0i	betaine diradylglycerols	glycerolipids	betaine diacylglycerols [gl0701]	83.4	100
DGTS 38:7	LC		38+0i	7+0i	782.59	782.5929+0i	betaine diradylglycerols	glycerolipids	betaine diacylglycerols [gl0701]	87.6	100
DGTS 38:8	LC		38+0i	8+0i	780.577	780.57727+0i	betaine diradylglycerols	glycerolipids	betaine diacylglycerols [gl0701]	82.7	100
DGTS 38:9	LC		38+0i	9+0i	778.56	778.56158+0i	betaine diradylglycerols	glycerolipids	betaine diacylglycerols [gl0701]	58.2	90.6
DGTS 40:10	LC		40+0i	10+0i	804.574	804.57727+0i	betaine diradylglycerols	glycerolipids	betaine diacylglycerols [gl0701]	58.1	90.5
DGTS 40:3	LC		40+0i	3+0i	818.683	818.68683+0i	betaine diradylglycerols	glycerolipids	betaine diacylglycerols [gl0701]	84.9	100
DGTS 40:4	LC		40+0i	4+0i	816.671	816.6712+0i	betaine diradylglycerols	glycerolipids	betaine diacylglycerols [gl0701]	85.3	100
DGTS 40:5	LC		40+0i	5+0i	814.655	814.65552+0i	betaine diradylglycerols	glycerolipids	betaine diacylglycerols [gl0701]	86.2	96
DGTS 40:6	LC		40+0i	6+0i	812.639	812.63989+0i	betaine diradylglycerols	glycerolipids	betaine diacylglycerols [gl0701]	58.3	93.5
DGTS 40:7	LC		40+0i	7+0i	810.624	810.62421+0i	betaine diradylglycerols	glycerolipids	betaine diacylglycerols [gl0701]	86.7	100
DGTS 40:8	LC		40+0i	8+0i	808.609	808.60858+0i	betaine diradylglycerols	glycerolipids	betaine diacylglycerols [gl0701]	81.7	100
DGTS 40:9	LC		40+0i	9+0i	806.587	806.5929+0i	betaine diradylglycerols	glycerolipids	betaine diacylglycerols [gl0701]	79.1	100
DGTS 41:4	LC		41+0i	4+0i	830.685	830.68683+0i	betaine diradylglycerols	glycerolipids	betaine diacylglycerols [gl0701]	89.8	84.5
DGTS 42:4	LC		42+0i	4+0i	844.703	844.70251+0i	betaine diradylglycerols	glycerolipids	betaine diacylglycerols [gl0701]	87.2	87
DGTS 42:6	LC		42+0i	6+0i	840.665	840.6712+0i	betaine diradylglycerols	glycerolipids	betaine diacylglycerols [gl0701]	29.4	80.2
FA 14:0	LC		14+0i	0+0i	227.202	227.20171+0i	fatty acids and conjugates	fatty acyls	free fatty acid	75	100
FA 15:3	LC		15+0i	3+0i	235.169	235.17039+0i	fatty acids and conjugates	fatty acyls	free fatty acid	49.3	100
FA 15:3;O	LC		15+0i	3+0i	251.163	251.1653+0i	fatty acids and conjugates	fatty acyls	oxidized fatty acid	35.3	100
FA 15:4	LC		15+0i	4+0i	233.153	233.15469+0i	fatty acids and conjugates	fatty acyls	free fatty acid	75	100
FA 16:0	LC		16+0i	0+0i	255.23	255.233+0i	fatty acids and conjugates	fatty acyls	free fatty acid	75	100
FA 16:1	LC		16+0i	1+0i	253.216	253.2173+0i	fatty acids and conjugates	fatty acyls	free fatty acid	75	100
FA 16:4	LC		16+0i	4+0i	247.167	247.17039+0i	fatty acids and conjugates	fatty acyls	free fatty acid	72.1	100
FA 17:1;2O	LC		17+0i	1+0i	299.223	299.22281+0i	fatty acids and conjugates	fatty acyls	oxidized fatty acid	22.3	100
FA 18:0	LC		18+0i	0+0i	283.265	283.26431+0i	fatty acids and conjugates	fatty acyls	free fatty acid	75	100
FA 18:0;O	LC		18+0i	0+0i	299.26	299.25919+0i	fatty acids and conjugates	fatty acyls	oxidized fatty acid	72.6	100
FA 18:1	LC		18+0i	1+0i	281.246	281.2486+0i	fatty acids and conjugates	fatty acyls	free fatty acid	75	100
FA 18:1;2O	LC		18+0i	1+0i	313.237	313.2384+0i	fatty acids and conjugates	fatty acyls	oxidized fatty acid	15.8	100
FA 18:1;O	LC		18+0i	1+0i	297.242	297.2435+0i	fatty acids and conjugates	fatty acyls	oxidized fatty acid	71.3	100
FA 18:2	LC		18+0i	2+0i	279.232	279.233+0i	fatty acids and conjugates	fatty acyls	free fatty acid	75	100
FA 18:2;O	LC		18+0i	2+0i	295.226	295.22791+0i	fatty acids and conjugates	fatty acyls	oxidized fatty acid	46.9	100
FA 18:3	LC		18+0i	3+0i	277.214	277.21729+0i	fatty acids and conjugates	fatty acyls	free fatty acid	75	100
FA 18:4	LC		18+0i	4+0i	275.201	275.20169+0i	fatty acids and conjugates	fatty acyls	free fatty acid	75	100
FA 19:0	LC		19+0i	0+0i	297.281	297.27991+0i	fatty acids and conjugates	fatty acyls	free fatty acid	75	100
FA 19:1;2O	LC		19+0i	1+0i	327.252	327.25409+0i	fatty acids and conjugates	fatty acyls	oxidized fatty acid	20.1	100
FA 20:0	LC		20+0i	0+0i	311.292	311.29559+0i	fatty acids and conjugates	fatty acyls	free fatty acid	75	100
FA 20:1	LC		20+0i	1+0i	309.279	309.27991+0i	fatty acids and conjugates	fatty acyls	free fatty acid	75	100
FA 20:1;2O	LC		20+0i	1+0i	341.266	341.26971+0i	fatty acids and conjugates	fatty acyls	oxidized fatty acid	42.9	100
FA 21:1;2O	LC		21+0i	1+0i	355.284	355.2854+0i	fatty acids and conjugates	fatty acyls	oxidized fatty acid	35.1	100
FA 22:0	LC		22+0i	0+0i	339.325	339.3269+0i	fatty acids and conjugates	fatty acyls	free fatty acid	75	100
FA 22:0;(2OH)	LC		22+0i	0+0i	355.318	355.32181+0i	fatty acids and conjugates	fatty acyls	oxidized fatty acid	83.4	100
FA 22:1	LC		22+0i	1+0i	337.309	337.31119+0i	fatty acids and conjugates	fatty acyls	free fatty acid	75	100
FA 22:1;2O	LC		22+0i	1+0i	369.297	369.30099+0i	fatty acids and conjugates	fatty acyls	oxidized fatty acid	19.3	100
FA 22:1;O	LC		22+0i	1+0i	353.304	353.30609+0i	fatty acids and conjugates	fatty acyls	oxidized fatty acid	66.1	100
FA 22:2;2O	LC		22+0i	2+0i	367.285	367.2854+0i	fatty acids and conjugates	fatty acyls	oxidized fatty acid	63.1	100
FA 23:0	LC		23+0i	0+0i	353.338	353.3425+0i	fatty acids and conjugates	fatty acyls	free fatty acid	75	100
FA 24:0	LC		24+0i	0+0i	367.356	367.35818+0i	fatty acids and conjugates	fatty acyls	free fatty acid	75	100
FA 24:1	LC		24+0i	1+0i	365.34	365.3425+0i	fatty acids and conjugates	fatty acyls	free fatty acid	75	100
FA 24:1;O	LC		24+0i	1+0i	381.335	381.3374+0i	fatty acids and conjugates	fatty acyls	oxidized fatty acid	16.6	100
FA 25:0	LC		25+0i	0+0i	381.372	381.37381+0i	fatty acids and conjugates	fatty acyls	free fatty acid	75	100
FA 25:1	LC		25+0i	1+0i	379.355	379.35818+0i	fatty acids and conjugates	fatty acyls	free fatty acid	75	100
FA 26:0	LC		26+0i	0+0i	395.387	395.3895+0i	fatty acids and conjugates	fatty acyls	free fatty acid	75	100
FA 26:0;O	LC		26+0i	0+0i	411.386	411.3844+0i	fatty acids and conjugates	fatty acyls	oxidized fatty acid	72.2	100
FA 27:0	LC		27+0i	0+0i	409.403	409.40509+0i	fatty acids and conjugates	fatty acyls	free fatty acid	75	100
FA 28:0	LC		28+0i	0+0i	423.42	423.42081+0i	fatty acids and conjugates	fatty acyls	free fatty acid	75	100
FA 28:0;(2OH)	LC		28+0i	0+0i	439.413	439.41571+0i	fatty acids and conjugates	fatty acyls	oxidized fatty acid	49.8	100
FA 28:1	LC		28+0i	1+0i	421.405	421.40509+0i	fatty acids and conjugates	fatty acyls	free fatty acid	75	100
FA 28:4;O	LC		28+0i	4+0i	431.352	431.35309+0i	fatty acids and conjugates	fatty acyls	oxidized fatty acid	47.8	90.5
FA 29:0	LC		29+0i	0+0i	437.432	437.4364+0i	fatty acids and conjugates	fatty acyls	free fatty acid	75	100
FA 30:0	LC		30+0i	0+0i	451.452	451.45209+0i	fatty acids and conjugates	fatty acyls	free fatty acid	84	100
FA 30:8	LC		30+0i	8+0i	435.315	435.3269+0i	fatty acids and conjugates	fatty acyls	free fatty acid	36.8	100
FA 31:0	LC		31+0i	0+0i	465.464	465.46771+0i	fatty acids and conjugates	fatty acyls	free fatty acid	75	100
FA 31:1	LC		31+0i	1+0i	463.451	463.45209+0i	fatty acids and conjugates	fatty acyls	free fatty acid	75	100
FA 32:0	LC		32+0i	0+0i	479.481	479.4834+0i	fatty acids and conjugates	fatty acyls	free fatty acid	75	100
FA 33:1	LC		33+0i	1+0i	491.482	491.4834+0i	fatty acids and conjugates	fatty acyls	free fatty acid	75	100
FA 34:0	LC		34+0i	0+0i	507.511	507.51471+0i	fatty acids and conjugates	fatty acyls	free fatty acid	75	100
FA 36:8	LC		36+0i	8+0i	519.41	519.42078+0i	fatty acids and conjugates	fatty acyls	free fatty acid	75	92.4
FA 38:10	LC		38+0i	10+0i	543.429	543.42078+0i	fatty acids and conjugates	fatty acyls	free fatty acid	64.9	100
FA 40:11	LC		40+0i	11+0i	569.441	569.4364+0i	fatty acids and conjugates	fatty acyls	free fatty acid	75	100
FA 40:8	LC		40+0i	8+0i	575.477	575.4834+0i	fatty acids and conjugates	fatty acyls	free fatty acid	13.3	100
FA 42:6	LC		42+0i	6+0i	607.534	607.54602+0i	fatty acids and conjugates	fatty acyls	free fatty acid	23.2	91.2
FA 42:8	LC		42+0i	8+0i	603.504	603.51471+0i	fatty acids and conjugates	fatty acyls	free fatty acid	49.6	100
FA 42:9	LC		42+0i	9+0i	601.482	601.49902+0i	fatty acids and conjugates	fatty acyls	free fatty acid	68.3	100
FAHFA 32:0;O	LC		32+0i	0+0i	509.454	509.45749+0i	fatty esters	fatty acyls	fatty acid ester of hydroxyl fatty acid	81	100
FAHFA 36:1;O	LC		36+0i	1+0i	563.505	563.50452+0i	fatty esters	fatty acyls	fatty acid ester of hydroxyl fatty acid	85	100
FAHFA 36:2;O	LC		36+0i	2+0i	561.487	561.48877+0i	fatty esters	fatty acyls	fatty acid ester of hydroxyl fatty acid	85.9	100
FAHFA 38:1;O	LC		38+0i	1+0i	591.535	591.53583+0i	fatty esters	fatty acyls	fatty acid ester of hydroxyl fatty acid	34.5	100
HexCer 32:1;2O	LC		32+0i	1+0i	654.53	654.53027+0i	neutral glycosphingolipids	sphingolipids	hexosylceramide non-hydroxyfatty acid-sphingosine	48.8	98.8
HexCer 32:1;3O	LC		32+0i	1+0i	670.521	670.52521+0i	neutral glycosphingolipids	sphingolipids	hexosylceramide hydroxyfatty acid-sphingosine	91.6	100
HexCer 33:1;2O	LC		33+0i	1+0i	730.548	730.54749+0i	neutral glycosphingolipids	sphingolipids	hexosylceramide non-hydroxyfatty acid-sphingosine	88.3	81.2
HexCer 33:2;2O	LC		33+0i	2+0i	666.528	666.53027+0i	neutral glycosphingolipids	sphingolipids	hexosylceramide non-hydroxyfatty acid-sphingosine	45.1	100
HexCer 33:2;3O	LC		33+0i	2+0i	682.525	682.52521+0i	neutral glycosphingolipids	sphingolipids	hexosylceramide hydroxyfatty acid-sphingosine	87.6	100
HexCer 34:2;3O	LC		34+0i	2+0i	712.536	712.53693+0i	neutral glycosphingolipids	sphingolipids	hexosylceramide hydroxyfatty acid-dihydrosphingosine	91.1	87.6
HexCer 35:3;3O	LC		35+0i	3+0i	708.534	708.54089+0i	neutral glycosphingolipids	sphingolipids	hexosylceramide hydroxyfatty acid-sphingosine	80.3	83
LPC 16:0	LC		16+0i	0+0i	540.328	540.33069+0i	glycerophosphocholines	glycerophospholipids	lysophophatidylcholine	93.9	96.7
LPC 18:1	LC		18+0i	1+0i	522.36	522.35541+0i	glycerophosphocholines	glycerophospholipids	lysophophatidylcholine	84.5	97.3
LPC 18:2	LC		18+0i	2+0i	520.336	520.33978+0i	glycerophosphocholines	glycerophospholipids	lysophophatidylcholine	92.8	97.8
LPC O-16:0	LC		16+0i	0+0i	482.359	482.3605+0i	glycerophosphocholines	glycerophospholipids	ether-linked lysophosphatidylcholine	87.3	100
LPC O-18:1	LC		18+0i	1+0i	508.374	508.37619+0i	glycerophosphocholines	glycerophospholipids	ether-linked lysophosphatidylcholine	91.5	100
LPC O-18:2	LC		18+0i	2+0i	506.361	506.3605+0i	glycerophosphocholines	glycerophospholipids	ether-linked lysophosphatidylcholine	89.7	100
LPE 15:0	LC		15+0i	0+0i	438.259	438.2626+0i	glycerophosphoethanolamines	glycerophospholipids	lysophosphatidylethanolamine	97	85.1
LPE 16:0	LC		16+0i	0+0i	452.277	452.27829+0i	glycerophosphoethanolamines	glycerophospholipids	lysophosphatidylethanolamine	96.4	88.5
LPE 16:1	LC		16+0i	1+0i	450.259	450.2626+0i	glycerophosphoethanolamines	glycerophospholipids	lysophosphatidylethanolamine	93.6	93.1
LPE 17:1	LC		17+0i	1+0i	464.276	464.27829+0i	glycerophosphoethanolamines	glycerophospholipids	lysophosphatidylethanolamine	97	84.8
LPE 18:2	LC		18+0i	2+0i	476.279	476.27829+0i	glycerophosphoethanolamines	glycerophospholipids	lysophosphatidylethanolamine	97	84.9
LPE O-22:1	LC		22+0i	1+0i	520.37	520.3772+0i	glycerophosphoethanolamines	glycerophospholipids	ether-linked lysophosphatidylethanolamine	87.7	90.2
LPG 18:1	LC		18+0i	1+0i	509.286	509.28851+0i	glycerophosphoglycerols	glycerophospholipids	lysophosphatidylglycerol	99.8	99.2
MGDG 32:0	LC		32+0i	0+0i	775.546	775.55768+0i	glycosyldiradylglycerols	glycerolipids	monogalactosyldiacylglycerol	86.7	94.4
MGDG 32:8	LC		32+0i	8+0i	759.435	759.4325+0i	glycosyldiradylglycerols	glycerolipids	monogalactosyldiacylglycerol	92.5	91.4
MGDG 34:2	LC		34+0i	2+0i	799.556	799.55768+0i	glycosyldiradylglycerols	glycerolipids	monogalactosyldiacylglycerol	94.3	90.3
MGDG 34:6	LC		34+0i	6+0i	791.495	791.49512+0i	glycosyldiradylglycerols	glycerolipids	monogalactosyldiacylglycerol	85.1	96.7
MGDG 34:7	LC		34+0i	7+0i	789.479	789.47949+0i	glycosyldiradylglycerols	glycerolipids	monogalactosyldiacylglycerol	93.4	100
MGDG 34:8	LC		34+0i	8+0i	787.465	787.46381+0i	glycosyldiradylglycerols	glycerolipids	monogalactosyldiacylglycerol	91.3	100
NAE 15:1	LC		15+0i	1+0i	284.256	284.25839+0i	fatty amides	fatty acyls	n-acyl ethanolamines	75	100
NAE 18:1	LC		18+0i	1+0i	326.303	326.30539+0i	fatty amides	fatty acyls	n-acyl ethanolamines	75	100
NAE 18:2	LC		18+0i	2+0i	324.29	324.2897+0i	fatty amides	fatty acyls	n-acyl ethanolamines	8	98.8
NAE 18:5	LC		18+0i	5+0i	318.241	318.2428+0i	fatty amides	fatty acyls	n-acyl ethanolamines	75	100
NAE 20:0	LC		20+0i	0+0i	356.348	356.35229+0i	fatty amides	fatty acyls	n-acyl ethanolamines	75	100
NAE 20:1	LC		20+0i	1+0i	354.336	354.3367+0i	fatty amides	fatty acyls	n-acyl ethanolamines	20.9	99.2
NAE 20:2	LC		20+0i	2+0i	352.321	352.32101+0i	fatty amides	fatty acyls	n-acyl ethanolamines	18.6	99.4
NAE 20:3	LC		20+0i	3+0i	350.302	350.30539+0i	fatty amides	fatty acyls	n-acyl ethanolamines	15.7	100
NAE 20:4	LC		20+0i	4+0i	348.29	348.2897+0i	fatty amides	fatty acyls	n-acyl ethanolamines	75	100
NAE 20:5	LC		20+0i	5+0i	346.272	346.27411+0i	fatty amides	fatty acyls	n-acyl ethanolamines	75	100
NAE 21:0	LC		21+0i	0+0i	370.368	370.36801+0i	fatty amides	fatty acyls	n-acyl ethanolamines	75	100
NAE 22:0	LC		22+0i	0+0i	384.381	384.38361+0i	fatty amides	fatty acyls	n-acyl ethanolamines	75	100
NAE 22:2	LC		22+0i	2+0i	380.351	380.35229+0i	fatty amides	fatty acyls	n-acyl ethanolamines	12.6	98.1
NAE 22:3	LC		22+0i	3+0i	378.331	378.3367+0i	fatty amides	fatty acyls	n-acyl ethanolamines	75	94.8
NAE 22:4	LC		22+0i	4+0i	376.316	376.32101+0i	fatty amides	fatty acyls	n-acyl ethanolamines	75	100
NAE 22:5	LC		22+0i	5+0i	374.301	374.30539+0i	fatty amides	fatty acyls	n-acyl ethanolamines	75	100
NAE 23:0	LC		23+0i	0+0i	398.397	398.39929+0i	fatty amides	fatty acyls	n-acyl ethanolamines	75	100
NAE 24:0	LC		24+0i	0+0i	412.412	412.41489+0i	fatty amides	fatty acyls	n-acyl ethanolamines	75	100
NAE 24:1	LC		24+0i	1+0i	410.396	410.39929+0i	fatty amides	fatty acyls	n-acyl ethanolamines	46.8	93.9
NAE 24:5	LC		24+0i	5+0i	402.334	402.3367+0i	fatty amides	fatty acyls	n-acyl ethanolamines	75	100
NAE 28:3	LC		28+0i	3+0i	462.426	462.4306+0i	fatty amides	fatty acyls	n-acyl ethanolamines	16	94.2
NAE 28:6	LC		28+0i	6+0i	456.38	456.38361+0i	fatty amides	fatty acyls	n-acyl ethanolamines	10.8	100
NAGly 17:0;O	LC		17+0i	0+0i	342.261	342.26501+0i	fatty amides	fatty acyls	n-acyl glycine	75	100
NAGly 17:1	LC		17+0i	1+0i	324.252	324.25439+0i	fatty amides	fatty acyls	n-acyl glycine	75	100
NAGly 32:1;2O	LC		32+0i	1+0i	566.478	566.479+0i	fatty amides	fatty acyls	n-acyl glycine	96.4	100
NAGly 32:2;2O	LC		32+0i	2+0i	564.462	564.46332+0i	fatty amides	fatty acyls	n-acyl glycine	95.2	100
NAOrn 18:1;O	LC		18+0i	1+0i	413.334	413.3374+0i	fatty amides	fatty acyls	n-acyl ornithine	85.4	95.7
NAOrn 32:2;2O	LC		32+0i	2+0i	623.534	623.53571+0i	fatty amides	fatty acyls	n-acyl ornithine	79.2	96.6
NAOrn 34:2;2O	LC		34+0i	2+0i	651.565	651.56702+0i	fatty amides	fatty acyls	n-acyl ornithine	64.1	100
NAOrn 34:3;2O	LC		34+0i	3+0i	649.551	649.55139+0i	fatty amides	fatty acyls	n-acyl ornithine	71.9	100
NAOrn 36:3;2O	LC		36+0i	3+0i	677.581	677.5827+0i	fatty amides	fatty acyls	n-acyl ornithine	66.1	100
PC 30:4	LC		30+0i	4+0i	698.47	698.47552+0i	glycerophosphocholines	glycerophospholipids	phosphatidylcholine	87.3	82.2
PC 32:0	LC		32+0i	0+0i	734.571	734.5694+0i	glycerophosphocholines	glycerophospholipids	phosphatidylcholine	55	82.4
PC 32:1	LC		32+0i	1+0i	754.534	754.53571+0i	glycerophosphocholines	glycerophospholipids	phosphatidylcholine	87.2	99
PC 32:2	LC		32+0i	2+0i	752.514	752.52008+0i	glycerophosphocholines	glycerophospholipids	phosphatidylcholine	88.2	81.7
PC 32:4	LC		32+0i	4+0i	770.5	770.4978+0i	glycerophosphocholines	glycerophospholipids	phosphatidylcholine	98.3	100
PC 34:1	LC		34+0i	1+0i	782.566	782.56702+0i	glycerophosphocholines	glycerophospholipids	phosphatidylcholine	86.5	96.3
PC 34:2	LC		34+0i	2+0i	802.56	802.56042+0i	glycerophosphocholines	glycerophospholipids	phosphatidylcholine	97	98.5
PC 34:3	LC		34+0i	3+0i	778.539	778.53571+0i	glycerophosphocholines	glycerophospholipids	phosphatidylcholine	88.9	97.9
PC 34:4	LC		34+0i	4+0i	776.516	776.52008+0i	glycerophosphocholines	glycerophospholipids	phosphatidylcholine	92.7	99
PC 34:5	LC		34+0i	5+0i	774.501	774.50439+0i	glycerophosphocholines	glycerophospholipids	phosphatidylcholine	94.1	94.5
PC 35:2	LC		35+0i	2+0i	794.562	794.56702+0i	glycerophosphocholines	glycerophospholipids	phosphatidylcholine	92.7	80
PC 36:2	LC		36+0i	2+0i	830.589	830.59167+0i	glycerophosphocholines	glycerophospholipids	phosphatidylcholine	94.5	100
PC 36:3	LC		36+0i	3+0i	806.563	806.56702+0i	glycerophosphocholines	glycerophospholipids	phosphatidylcholine	92.8	100
PC 36:4	LC		36+0i	4+0i	804.548	804.55139+0i	glycerophosphocholines	glycerophospholipids	phosphatidylcholine	90.3	98.5
PC 36:5	LC		36+0i	5+0i	802.536	802.53571+0i	glycerophosphocholines	glycerophospholipids	phosphatidylcholine	74.1	96.2
PC 38:6	LC		38+0i	6+0i	828.55	828.55139+0i	glycerophosphocholines	glycerophospholipids	phosphatidylcholine	97.2	84.9
PC 38:7	LC		38+0i	7+0i	826.533	826.53571+0i	glycerophosphocholines	glycerophospholipids	phosphatidylcholine	78.7	84.8
PC 40:10	LC		40+0i	10+0i	848.516	848.52008+0i	glycerophosphocholines	glycerophospholipids	phosphatidylcholine	95.9	82.6
PC 40:9	LC		40+0i	9+0i	850.534	850.53571+0i	glycerophosphocholines	glycerophospholipids	phosphatidylcholine	99.1	81.9
PC O-32:1	LC		32+0i	1+0i	718.568	718.57452+0i	glycerophosphocholines	glycerophospholipids	ether-linked phosphatidylcholine	57.2	85.5
PC O-36:4	LC		36+0i	4+0i	768.584	768.59021+0i	glycerophosphocholines	glycerophospholipids	ether-linked phosphatidylcholine	64.5	82
PC O-36:5	LC		36+0i	5+0i	766.566	766.57452+0i	glycerophosphocholines	glycerophospholipids	ether-linked phosphatidylcholine	68.8	82.1
PE 29:0	LC		29+0i	0+0i	648.454	648.461+0i	glycerophosphoethanolamines	glycerophospholipids	phosphatidylethanolamine	96.2	95.1
PE 30:0	LC		30+0i	0+0i	662.479	662.47662+0i	glycerophosphoethanolamines	glycerophospholipids	phosphatidylethanolamine	92.6	100
PE 30:1	LC		30+0i	1+0i	660.46	660.461+0i	glycerophosphoethanolamines	glycerophospholipids	phosphatidylethanolamine	96.2	95.5
PE 31:2	LC		31+0i	2+0i	672.458	672.461+0i	glycerophosphoethanolamines	glycerophospholipids	phosphatidylethanolamine	96.7	94.2
PE 32:1	LC		32+0i	1+0i	688.489	688.49231+0i	glycerophosphoethanolamines	glycerophospholipids	phosphatidylethanolamine	93.3	100
PE 32:2	LC		32+0i	2+0i	686.474	686.47662+0i	glycerophosphoethanolamines	glycerophospholipids	phosphatidylethanolamine	94	100
PE 33:1	LC		33+0i	1+0i	702.507	702.50787+0i	glycerophosphoethanolamines	glycerophospholipids	phosphatidylethanolamine	83.9	95.6
PE 33:2	LC		33+0i	2+0i	700.492	700.49231+0i	glycerophosphoethanolamines	glycerophospholipids	phosphatidylethanolamine	91.9	99.8
PE 34:1	LC		34+0i	1+0i	716.525	716.52362+0i	glycerophosphoethanolamines	glycerophospholipids	phosphatidylethanolamine	95.8	88.6
PE 34:2	LC		34+0i	2+0i	714.504	714.50787+0i	glycerophosphoethanolamines	glycerophospholipids	phosphatidylethanolamine	96.1	100
PE 34:3	LC		34+0i	3+0i	712.491	712.49231+0i	glycerophosphoethanolamines	glycerophospholipids	phosphatidylethanolamine	46.6	100
PE 35:2	LC		35+0i	2+0i	728.522	728.52362+0i	glycerophosphoethanolamines	glycerophospholipids	phosphatidylethanolamine	91.5	97.2
PE 36:2	LC		36+0i	2+0i	742.538	742.53918+0i	glycerophosphoethanolamines	glycerophospholipids	phosphatidylethanolamine	86.8	100
PE 36:3	LC		36+0i	3+0i	740.507	740.52362+0i	glycerophosphoethanolamines	glycerophospholipids	phosphatidylethanolamine	92.4	100
PE 36:3;O	LC		36+0i	3+0i	756.522	756.51849+0i	oxidized glycerophospholipids	glycerophospholipids	oxidized phosphatidylethanolamine	86.6	98.7
PE 36:4	LC		36+0i	4+0i	738.507	738.50787+0i	glycerophosphoethanolamines	glycerophospholipids	phosphatidylethanolamine	90.7	100
PE 36:5	LC		36+0i	5+0i	736.492	736.49231+0i	glycerophosphoethanolamines	glycerophospholipids	phosphatidylethanolamine	96.6	100
PE 36:6	LC		36+0i	6+0i	734.473	734.47662+0i	glycerophosphoethanolamines	glycerophospholipids	phosphatidylethanolamine	92.8	100
PE 38:6	LC		38+0i	6+0i	762.504	762.50787+0i	glycerophosphoethanolamines	glycerophospholipids	phosphatidylethanolamine	91.9	97.6
PE O-34:4	LC		34+0i	4+0i	696.484	696.49738+0i	glycerophosphoethanolamines	glycerophospholipids	ether-linked phosphatidylethanolamine	73.8	100
PE O-36:1	LC		36+0i	1+0i	730.564	730.57562+0i	glycerophosphoethanolamines	glycerophospholipids	ether-linked phosphatidylethanolamine	73.6	100
PEtOH 30:0	LC		30+0i	0+0i	647.465	647.4657+0i	other glycerophospholipids	glycerophospholipids	phosphatidylethanol	86.1	96.4
PEtOH 34:2	LC		34+0i	2+0i	699.496	699.49701+0i	other glycerophospholipids	glycerophospholipids	phosphatidylethanol	68.6	91.7
PG 30:0	LC		30+0i	0+0i	693.47	693.47119+0i	glycerophosphoglycerols	glycerophospholipids	phosphatidylglycerol	97	97.7
PG 31:0	LC		31+0i	0+0i	707.484	707.48688+0i	glycerophosphoglycerols	glycerophospholipids	phosphatidylglycerol	85.6	97
PG 31:1	LC		31+0i	1+0i	705.472	705.47119+0i	glycerophosphoglycerols	glycerophospholipids	phosphatidylglycerol	89.6	94.1
PG 32:0	LC		32+0i	0+0i	721.502	721.5025+0i	glycerophosphoglycerols	glycerophospholipids	phosphatidylglycerol	88.4	99.2
PG 32:1	LC		32+0i	1+0i	719.485	719.48688+0i	glycerophosphoglycerols	glycerophospholipids	phosphatidylglycerol	81	95.9
PG 32:2	LC		32+0i	2+0i	717.474	717.47119+0i	glycerophosphoglycerols	glycerophospholipids	phosphatidylglycerol	96.6	97.4
PG 34:1	LC		34+0i	1+0i	747.517	747.51819+0i	glycerophosphoglycerols	glycerophospholipids	phosphatidylglycerol	81.6	100
PG 34:2	LC		34+0i	2+0i	745.501	745.5025+0i	glycerophosphoglycerols	glycerophospholipids	phosphatidylglycerol	82.5	100
PG 34:3	LC		34+0i	3+0i	743.487	743.48688+0i	glycerophosphoglycerols	glycerophospholipids	phosphatidylglycerol	82.7	100
PG 34:4	LC		34+0i	4+0i	741.472	741.47119+0i	glycerophosphoglycerols	glycerophospholipids	phosphatidylglycerol	70.4	100
PG 36:2	LC		36+0i	2+0i	773.534	773.53381+0i	glycerophosphoglycerols	glycerophospholipids	phosphatidylglycerol	88.8	100
PG 36:3	LC		36+0i	3+0i	771.516	771.51819+0i	glycerophosphoglycerols	glycerophospholipids	phosphatidylglycerol	94.5	97.6
PG 36:6	LC		36+0i	6+0i	765.474	765.47119+0i	glycerophosphoglycerols	glycerophospholipids	phosphatidylglycerol	75.5	100
PG 38:2	LC		38+0i	2+0i	801.576	801.56512+0i	glycerophosphoglycerols	glycerophospholipids	phosphatidylglycerol	97	92.8
PG O-30:1	LC		30+0i	1+0i	677.472	677.47632+0i	glycerophosphoglycerols	glycerophospholipids	ether-linked phosphatidylglycerol	87.8	100
PG O-36:4	LC		36+0i	4+0i	755.532	755.52319+0i	glycerophosphoglycerols	glycerophospholipids	ether-linked phosphatidylglycerol	86.6	100
PI 34:1	LC		34+0i	1+0i	835.533	835.53418+0i	glycerophosphoinositols	glycerophospholipids	phosphatidylinositol	93	100
PI 34:2	LC		34+0i	2+0i	833.517	833.51862+0i	glycerophosphoinositols	glycerophospholipids	phosphatidylinositol	99.2	99.8
PI 34:3	LC		34+0i	3+0i	831.503	831.50293+0i	glycerophosphoinositols	glycerophospholipids	phosphatidylinositol	95	98.2
PI 36:3	LC		36+0i	3+0i	859.537	859.53418+0i	glycerophosphoinositols	glycerophospholipids	phosphatidylinositol	99.2	81.1
PMeOH 30:0	LC		30+0i	0+0i	633.444	633.45007+0i	other glycerophospholipids	glycerophospholipids	phosphatidylmethanol	88	94.7
PMeOH 32:0	LC		32+0i	0+0i	661.48	661.48138+0i	other glycerophospholipids	glycerophospholipids	phosphatidylmethanol	86.4	93.2
PMeOH 32:1	LC		32+0i	1+0i	659.463	659.4657+0i	other glycerophospholipids	glycerophospholipids	phosphatidylmethanol	86.4	97.3
PMeOH 32:2	LC		32+0i	2+0i	657.45	657.45007+0i	other glycerophospholipids	glycerophospholipids	phosphatidylmethanol	87.5	94.5
PMeOH 32:3	LC		32+0i	3+0i	655.434	655.43439+0i	other glycerophospholipids	glycerophospholipids	phosphatidylmethanol	83.2	93.4
PMeOH 32:4	LC		32+0i	4+0i	653.419	653.41882+0i	other glycerophospholipids	glycerophospholipids	phosphatidylmethanol	78.3	100
PMeOH 33:2	LC		33+0i	2+0i	671.463	671.4657+0i	other glycerophospholipids	glycerophospholipids	phosphatidylmethanol	83.1	95.2
PMeOH 34:1	LC		34+0i	1+0i	687.497	687.49701+0i	other glycerophospholipids	glycerophospholipids	phosphatidylmethanol	87.2	100
PMeOH 34:2	LC		34+0i	2+0i	685.481	685.48138+0i	other glycerophospholipids	glycerophospholipids	phosphatidylmethanol	81.7	100
PMeOH 34:3	LC		34+0i	3+0i	683.463	683.4657+0i	other glycerophospholipids	glycerophospholipids	phosphatidylmethanol	87.9	100
PMeOH 34:4	LC		34+0i	4+0i	681.45	681.45007+0i	other glycerophospholipids	glycerophospholipids	phosphatidylmethanol	66.2	97.7
PMeOH 34:5	LC		34+0i	5+0i	679.435	679.43439+0i	other glycerophospholipids	glycerophospholipids	phosphatidylmethanol	79.1	97.2
PMeOH 34:6	LC		34+0i	6+0i	677.42	677.41882+0i	other glycerophospholipids	glycerophospholipids	phosphatidylmethanol	92.4	88.1
PMeOH 34:7	LC		34+0i	7+0i	675.407	675.40308+0i	other glycerophospholipids	glycerophospholipids	phosphatidylmethanol	86	92.8
PMeOH 35:4	LC		35+0i	4+0i	695.468	695.4657+0i	other glycerophospholipids	glycerophospholipids	phosphatidylmethanol	88	94.8
PMeOH 35:6	LC		35+0i	6+0i	691.436	691.43439+0i	other glycerophospholipids	glycerophospholipids	phosphatidylmethanol	92.9	94
PMeOH 36:0	LC		36+0i	0+0i	717.533	717.54401+0i	other glycerophospholipids	glycerophospholipids	phosphatidylmethanol	83.6	84.7
PMeOH 36:2	LC		36+0i	2+0i	713.511	713.5127+0i	other glycerophospholipids	glycerophospholipids	phosphatidylmethanol	85.4	100
PMeOH 36:3	LC		36+0i	3+0i	711.484	711.49701+0i	other glycerophospholipids	glycerophospholipids	phosphatidylmethanol	92.1	100
PMeOH 36:4	LC		36+0i	4+0i	709.482	709.48138+0i	other glycerophospholipids	glycerophospholipids	phosphatidylmethanol	83.5	100
PMeOH 36:5	LC		36+0i	5+0i	707.467	707.4657+0i	other glycerophospholipids	glycerophospholipids	phosphatidylmethanol	83.7	100
PMeOH 36:6	LC		36+0i	6+0i	705.45	705.45007+0i	other glycerophospholipids	glycerophospholipids	phosphatidylmethanol	83.5	100
PMeOH 36:7	LC		36+0i	7+0i	703.434	703.43439+0i	other glycerophospholipids	glycerophospholipids	phosphatidylmethanol	90.3	98.1
PMeOH 38:2	LC		38+0i	2+0i	741.541	741.54401+0i	other glycerophospholipids	glycerophospholipids	phosphatidylmethanol	87.9	100
PMeOH 38:5	LC		38+0i	5+0i	735.497	735.49701+0i	other glycerophospholipids	glycerophospholipids	phosphatidylmethanol	87.3	97.6
PMeOH 38:6	LC		38+0i	6+0i	733.48	733.48138+0i	other glycerophospholipids	glycerophospholipids	phosphatidylmethanol	87.9	99.8
PMeOH 38:7	LC		38+0i	7+0i	731.465	731.4657+0i	other glycerophospholipids	glycerophospholipids	phosphatidylmethanol	76.9	93.1
PMeOH 38:8	LC		38+0i	8+0i	729.446	729.45007+0i	other glycerophospholipids	glycerophospholipids	phosphatidylmethanol	93.7	94.2
PMeOH 38:9	LC		38+0i	9+0i	727.43	727.43439+0i	other glycerophospholipids	glycerophospholipids	phosphatidylmethanol	81.9	85.3
PMeOH 40:10	LC		40+0i	10+0i	753.454	753.45007+0i	other glycerophospholipids	glycerophospholipids	phosphatidylmethanol	79.6	100
PMeOH 40:6	LC		40+0i	6+0i	761.513	761.5127+0i	other glycerophospholipids	glycerophospholipids	phosphatidylmethanol	81.6	99.9
PMeOH 40:8	LC		40+0i	8+0i	757.478	757.48138+0i	other glycerophospholipids	glycerophospholipids	phosphatidylmethanol	88	93.6
PMeOH 40:9	LC		40+0i	9+0i	755.464	755.4657+0i	other glycerophospholipids	glycerophospholipids	phosphatidylmethanol	93.4	95.3
PMeOH 44:5	LC		44+0i	5+0i	819.596	819.59088+0i	other glycerophospholipids	glycerophospholipids	phosphatidylmethanol	77.9	95.7
PMeOH 44:6	LC		44+0i	6+0i	817.576	817.57532+0i	other glycerophospholipids	glycerophospholipids	phosphatidylmethanol	74.2	93.5
SL 32:0;2O	LC		32+0i	0+0i	592.46	592.46051+0i	sphingoid bases	sphingolipids	sulfonolipid	82.9	100
SL 32:0;O	LC		32+0i	0+0i	574.452	574.45111+0i	sphingoid bases	sphingolipids	sulfonolipid	74.9	100
SL 32:1;2O	LC		32+0i	1+0i	588.434	588.4303+0i	sphingoid bases	sphingolipids	sulfonolipid	52.4	100
SL 32:1;O	LC		32+0i	1+0i	572.434	572.43542+0i	sphingoid bases	sphingolipids	sulfonolipid	74.7	100
SL 32:2;O	LC		32+0i	2+0i	572.431	572.43433+0i	sphingoid bases	sphingolipids	sulfonolipid	35.4	82.6
SL 33:0;2O	LC		33+0i	0+0i	606.477	606.4762+0i	sphingoid bases	sphingolipids	sulfonolipid	53	99.1
SL 33:1;O	LC		33+0i	1+0i	588.463	588.46558+0i	sphingoid bases	sphingolipids	sulfonolipid	64.9	90.5
SL 34:0;2O	LC		34+0i	0+0i	620.493	620.49182+0i	sphingoid bases	sphingolipids	sulfonolipid	67.3	100
SL 34:1;2O	LC		34+0i	1+0i	616.46	616.46161+0i	sphingoid bases	sphingolipids	sulfonolipid	55.4	100
SL 34:1;O	LC		34+0i	1+0i	602.482	602.48132+0i	sphingoid bases	sphingolipids	sulfonolipid	66.6	93.6
SL 34:2;O	LC		34+0i	2+0i	600.465	600.46558+0i	sphingoid bases	sphingolipids	sulfonolipid	52.6	94.2
SL 35:0;2O	LC		35+0i	0+0i	634.503	634.50751+0i	sphingoid bases	sphingolipids	sulfonolipid	54	90.6
SL 35:1;2O	LC		35+0i	1+0i	632.49	632.49182+0i	sphingoid bases	sphingolipids	sulfonolipid	37.6	95.6
SL 35:2;O	LC		35+0i	2+0i	614.478	614.48132+0i	sphingoid bases	sphingolipids	sulfonolipid	53.9	95.5
SL 36:1;2O	LC		36+0i	1+0i	646.503	646.50751+0i	sphingoid bases	sphingolipids	sulfonolipid	48.6	97.6
SL 36:2;O	LC		36+0i	2+0i	628.495	628.49689+0i	sphingoid bases	sphingolipids	sulfonolipid	54.7	100
SL 37:1;2O	LC		37+0i	1+0i	660.523	660.52307+0i	sphingoid bases	sphingolipids	sulfonolipid	57.6	99.3
SQDG 28:0	LC		28+0i	0+0i	737.453	737.45148+0i	glycosyldiradylglycerols	glycerolipids	sulfoquinovosyl diacylglycerol	93.5	100
SQDG 30:0	LC		30+0i	0+0i	765.483	765.48279+0i	glycosyldiradylglycerols	glycerolipids	sulfoquinovosyl diacylglycerol	97.3	100
SQDG 32:0	LC		32+0i	0+0i	793.518	793.5141+0i	glycosyldiradylglycerols	glycerolipids	sulfoquinovosyl diacylglycerol	93.5	100
SQDG 32:1	LC		32+0i	1+0i	791.501	791.49847+0i	glycosyldiradylglycerols	glycerolipids	sulfoquinovosyl diacylglycerol	97.7	100
SQDG 34:1	LC		34+0i	1+0i	819.531	819.52979+0i	glycosyldiradylglycerols	glycerolipids	sulfoquinovosyl diacylglycerol	97.7	100
SQDG 34:2	LC		34+0i	2+0i	817.52	817.5141+0i	glycosyldiradylglycerols	glycerolipids	sulfoquinovosyl diacylglycerol	97	100
SQDG 34:3	LC		34+0i	3+0i	815.499	815.49847+0i	glycosyldiradylglycerols	glycerolipids	sulfoquinovosyl diacylglycerol	97	100
SQDG 34:4	LC		34+0i	4+0i	813.481	813.48279+0i	glycosyldiradylglycerols	glycerolipids	sulfoquinovosyl diacylglycerol	97.1	100
ST 24:1;O4	LC		24+0i	1+0i	391.288	391.28537+0i	bile acids and derivatives	sterol lipids	cholic acid	75	93.3
ST 27:1;O	LC		27+0i	1+0i	369.352	369.35159+0i	sterols	sterol lipids	cholesterol and derivatives [st0101]	81.4	89.7
ST 27:1;O;S	LC		27+0i	1+0i	465.305	465.30441+0i	steroid conjugates	sterol lipids	sterol sulfate	85.5	100
ST 27:2;O	LC		27+0i	2+0i	367.335	367.33591+0i	sterols	sterol lipids	cholesterol and derivatives [st0101]	100	89.8
ST 28:1;O	LC		28+0i	1+0i	383.364	383.36719+0i	sterols	sterol lipids	cholesterol and derivatives [st0101]	100	100
ST 28:2;O	LC		28+0i	2+0i	381.351	381.35159+0i	sterols	sterol lipids	cholesterol and derivatives [st0101]	100	95.5
ST 28:2;O;S	LC		28+0i	2+0i	477.302	477.30441+0i	steroid conjugates	sterol lipids	sterol sulfate	84.1	100
ST 28:3;O	LC		28+0i	3+0i	379.335	379.33591+0i	sterols	sterol lipids	cholesterol and derivatives [st0101]	75.1	100
ST 28:4;O	LC		28+0i	4+0i	377.319	377.32031+0i	sterols	sterol lipids	cholesterol and derivatives [st0101]	77	88.3
ST 29:1;O	LC		29+0i	1+0i	397.38	397.3829+0i	sterols	sterol lipids	cholesterol and derivatives [st0101]	57.3	99.6
ST 29:1;O;S	LC		29+0i	1+0i	493.335	493.33569+0i	steroid conjugates	sterol lipids	sterol sulfate	88	100
ST 29:2;O	LC		29+0i	2+0i	395.364	395.36719+0i	sterols	sterol lipids	cholesterol and derivatives [st0101]	98.3	100
ST 29:2;O;S	LC		29+0i	2+0i	491.318	491.3201+0i	steroid conjugates	sterol lipids	sterol sulfate	87.7	100
TG 38:1	LC		38+0i	1+0i	687.549	687.55341+0i	triradylglycerols	glycerolipids	triacylglycerol	73.7	100
TG 46:1	LC		46+0i	1+0i	799.675	799.67859+0i	triradylglycerols	glycerolipids	triacylglycerol	71.1	100
TG 46:2	LC		46+0i	2+0i	797.659	797.66302+0i	triradylglycerols	glycerolipids	triacylglycerol	70.4	100
TG 46:4	LC		46+0i	4+0i	793.631	793.63171+0i	triradylglycerols	glycerolipids	triacylglycerol	71	100
TG 46:8	LC		46+0i	8+0i	785.562	785.56909+0i	triradylglycerols	glycerolipids	triacylglycerol	73.6	100
TG 48:0	LC		48+0i	0+0i	829.727	829.72559+0i	triradylglycerols	glycerolipids	triacylglycerol	75	100
TG 48:1	LC		48+0i	1+0i	822.751	822.75452+0i	triradylglycerols	glycerolipids	triacylglycerol	44.6	100
TG 48:11	LC		48+0i	11+0i	802.592	802.59802+0i	triradylglycerols	glycerolipids	triacylglycerol	61	100
TG 48:12	LC		48+0i	12+0i	800.578	800.5824+0i	triradylglycerols	glycerolipids	triacylglycerol	78.2	100
TG 48:2	LC		48+0i	2+0i	825.69	825.69427+0i	triradylglycerols	glycerolipids	triacylglycerol	72.9	100
TG 48:3	LC		48+0i	3+0i	823.673	823.67859+0i	triradylglycerols	glycerolipids	triacylglycerol	56	100
TG 48:4	LC		48+0i	4+0i	821.657	821.66302+0i	triradylglycerols	glycerolipids	triacylglycerol	71.4	100
TG 48:5	LC		48+0i	5+0i	819.645	819.64728+0i	triradylglycerols	glycerolipids	triacylglycerol	70.5	100
TG 48:6	LC		48+0i	6+0i	817.629	817.63171+0i	triradylglycerols	glycerolipids	triacylglycerol	71.7	100
TG 48:7	LC		48+0i	7+0i	810.66	810.66058+0i	triradylglycerols	glycerolipids	triacylglycerol	62.7	100
TG 48:8	LC		48+0i	8+0i	813.596	813.6004+0i	triradylglycerols	glycerolipids	triacylglycerol	73.4	100
TG 48:9	LC		48+0i	9+0i	811.586	811.58472+0i	triradylglycerols	glycerolipids	triacylglycerol	67.6	100
TG 49:1	LC		49+0i	1+0i	841.72	841.72559+0i	triradylglycerols	glycerolipids	triacylglycerol	69.6	100
TG 50:1	LC		50+0i	1+0i	855.739	855.74121+0i	triradylglycerols	glycerolipids	triacylglycerol	73	100
TG 50:10	LC		50+0i	10+0i	832.644	832.64502+0i	triradylglycerols	glycerolipids	triacylglycerol	67.5	100
TG 50:11	LC		50+0i	11+0i	830.626	830.62927+0i	triradylglycerols	glycerolipids	triacylglycerol	65.3	100
TG 50:12	LC		50+0i	12+0i	828.608	828.61371+0i	triradylglycerols	glycerolipids	triacylglycerol	69.9	100
TG 50:2	LC		50+0i	2+0i	848.765	848.7702+0i	triradylglycerols	glycerolipids	triacylglycerol	64.2	100
TG 50:3	LC		50+0i	3+0i	851.703	851.7099+0i	triradylglycerols	glycerolipids	triacylglycerol	73.7	100
TG 50:4	LC		50+0i	4+0i	849.69	849.69427+0i	triradylglycerols	glycerolipids	triacylglycerol	73.8	100
TG 50:5	LC		50+0i	5+0i	847.678	847.67859+0i	triradylglycerols	glycerolipids	triacylglycerol	72.7	100
TG 50:6	LC		50+0i	6+0i	840.706	840.70758+0i	triradylglycerols	glycerolipids	triacylglycerol	57.9	100
TG 50:7	LC		50+0i	7+0i	838.685	838.69189+0i	triradylglycerols	glycerolipids	triacylglycerol	75.7	100
TG 50:8	LC		50+0i	8+0i	836.667	836.67627+0i	triradylglycerols	glycerolipids	triacylglycerol	73.8	100
TG 50:9	LC		50+0i	9+0i	834.654	834.66058+0i	triradylglycerols	glycerolipids	triacylglycerol	64.3	100
TG 51:2	LC		51+0i	2+0i	867.74	867.74121+0i	triradylglycerols	glycerolipids	triacylglycerol	74	100
TG 52:1	LC		52+0i	1+0i	883.77	883.77252+0i	triradylglycerols	glycerolipids	triacylglycerol	70.7	100
TG 52:10	LC		52+0i	10+0i	860.672	860.67627+0i	triradylglycerols	glycerolipids	triacylglycerol	70	100
TG 52:11	LC		52+0i	11+0i	858.65	858.66058+0i	triradylglycerols	glycerolipids	triacylglycerol	42.1	100
TG 52:12	LC		52+0i	12+0i	856.652	856.64502+0i	triradylglycerols	glycerolipids	triacylglycerol	40.7	100
TG 52:2	LC		52+0i	2+0i	876.796	876.80151+0i	triradylglycerols	glycerolipids	triacylglycerol	86.2	100
TG 52:3	LC		52+0i	3+0i	874.783	874.78583+0i	triradylglycerols	glycerolipids	triacylglycerol	88.6	100
TG 52:4	LC		52+0i	4+0i	872.766	872.7702+0i	triradylglycerols	glycerolipids	triacylglycerol	80.6	100
TG 52:5	LC		52+0i	5+0i	870.754	870.75452+0i	triradylglycerols	glycerolipids	triacylglycerol	48.3	100
TG 52:6	LC		52+0i	6+0i	868.736	868.73889+0i	triradylglycerols	glycerolipids	triacylglycerol	62.4	100
TG 52:7	LC		52+0i	7+0i	866.723	866.72321+0i	triradylglycerols	glycerolipids	triacylglycerol	70.9	100
TG 52:8	LC		52+0i	8+0i	864.705	864.70758+0i	triradylglycerols	glycerolipids	triacylglycerol	72.2	100
TG 52:9	LC		52+0i	9+0i	862.694	862.69189+0i	triradylglycerols	glycerolipids	triacylglycerol	68.2	100
TG 53:2	LC		53+0i	2+0i	895.774	895.77252+0i	triradylglycerols	glycerolipids	triacylglycerol	74.5	100
TG 53:3	LC		53+0i	3+0i	893.754	893.7569+0i	triradylglycerols	glycerolipids	triacylglycerol	74.4	100
TG 53:4	LC		53+0i	4+0i	891.739	891.74121+0i	triradylglycerols	glycerolipids	triacylglycerol	74.5	100
TG 53:5	LC		53+0i	5+0i	889.72	889.72559+0i	triradylglycerols	glycerolipids	triacylglycerol	74.7	100
TG 54:12	LC		54+0i	12+0i	889.628	889.63171+0i	triradylglycerols	glycerolipids	triacylglycerol	71.9	100
TG 54:2	LC		54+0i	2+0i	904.829	904.83282+0i	triradylglycerols	glycerolipids	triacylglycerol	64.1	100
TG 54:3	LC		54+0i	3+0i	902.818	902.81708+0i	triradylglycerols	glycerolipids	triacylglycerol	83	100
TG 54:3;1O	LC		54+0i	3+0i	918.812	918.81201+0i	triradylglycerols	glycerolipids	oxidized triglyceride	46.7	85.8
TG 54:4	LC		54+0i	4+0i	900.796	900.80151+0i	triradylglycerols	glycerolipids	triacylglycerol	79.7	100
TG 54:4;1O	LC		54+0i	4+0i	916.791	916.79639+0i	triradylglycerols	glycerolipids	oxidized triglyceride	49.7	95.8
TG 54:5	LC		54+0i	5+0i	898.782	898.78583+0i	triradylglycerols	glycerolipids	triacylglycerol	76.9	100
TG 54:5;1O	LC		54+0i	5+0i	914.785	914.7807+0i	triradylglycerols	glycerolipids	oxidized triglyceride	42.4	92.5
TG 54:6	LC		54+0i	6+0i	896.764	896.7702+0i	triradylglycerols	glycerolipids	triacylglycerol	68.6	100
TG 54:6;1O	LC		54+0i	6+0i	912.755	912.76508+0i	triradylglycerols	glycerolipids	oxidized triglyceride	37	85.4
TG 54:7	LC		54+0i	7+0i	894.751	894.75452+0i	triradylglycerols	glycerolipids	triacylglycerol	60.9	100
TG 54:8	LC		54+0i	8+0i	892.735	892.73889+0i	triradylglycerols	glycerolipids	triacylglycerol	60.4	100
TG 54:9	LC		54+0i	9+0i	895.678	895.67859+0i	triradylglycerols	glycerolipids	triacylglycerol	74.7	100
TG 55:3	LC		55+0i	3+0i	921.785	921.78821+0i	triradylglycerols	glycerolipids	triacylglycerol	73.2	100
TG 56:2	LC		56+0i	2+0i	937.813	937.81952+0i	triradylglycerols	glycerolipids	triacylglycerol	73.9	100
TG 56:3	LC		56+0i	3+0i	930.843	930.84839+0i	triradylglycerols	glycerolipids	triacylglycerol	79.4	100
TG 56:5	LC		56+0i	5+0i	931.77	931.77252+0i	triradylglycerols	glycerolipids	triacylglycerol	74.4	100
TG 56:6	LC		56+0i	6+0i	929.747	929.7569+0i	triradylglycerols	glycerolipids	triacylglycerol	75	100
TG 56:7	LC		56+0i	7+0i	922.784	922.78583+0i	triradylglycerols	glycerolipids	triacylglycerol	45.5	100
TG 58:3	LC		58+0i	3+0i	963.832	963.83508+0i	triradylglycerols	glycerolipids	triacylglycerol	74.4	100
TG 58:7	LC		58+0i	7+0i	955.765	955.77252+0i	triradylglycerols	glycerolipids	triacylglycerol	73.3	100
TG 60:3	LC		60+0i	3+0i	991.86	991.86639+0i	triradylglycerols	glycerolipids	triacylglycerol	71.9	100
VAE 4:0	LC		4+0i	0+0i	379.26	379.2608+0i	isoprenoids	prenol lipids	vitamin a fatty acid ester	28	83.7
