# Supplementary material for: Endometabolic profiling of pigmented glacier ice algae: the impact of sample processing
Source: Metabolomics. 2024 Aug 9;20(5):98. doi: 10.1007/s11306-024-02147-6 (PMC11315761; doi:10.1007/s11306-024-02147-6)
Supplement: Supplementary file 3 — Supplementary file3 (CSV 252 KB) [file 11306_2024_2147_MOESM3_ESM.csv]

sample_id	sample_subgroup	Octan-1-ol, n-	Alanine	Hydroxylamine	Butanoic acid, 2-hydroxy-	Pyridine, 2-hydroxy-	Benzylalcohol	Butanoic acid, 3-hydroxy-	Heptanoic acid, n-	Sulfuric acid	Succinic semialdehyde	Valine	Glyceraldehyde	Urea	Diethylenglycol	Benzoic acid,	1,3-Dihydroxyaceton	Octanoic acid, n-	Ethanolamine	Leucine	Phosphoric acid	Glycerol	Acetoacetic acid	Nicotinic acid	Isoleucine	Threonine	Proline	Glycine	Succinic acid	Tridecane	Glyceric acid	Lumichrome	Uracil	Fumaric acid	Nonanoic acid	Pyrrole-2-carboxylic acid	Propane-1,3-diol, 2-amino-2-methyl-	Serine	Threonine	Glutaric acid	Thymine	Cysteamine	Alanine, beta-	Malonic acid	Decanoic acid	Homoserine	Erythrose	Glutamine	Nicotinamide
10C-1	10C	5100.613523	6292.192452	149962.1438	1133.490378	14812.3056	1663.030572	8759.129539	2563.53249	151.3259462	1518.901203	2156.217494	12159.65125	6816.688168	27104.89424	22459.74407	164.1915801	6436.177407	5607.673087	1353.638068	134670.636	10667.29996	3713.953349	1220.375222	406.6656615	2021.361862	672.41806	56484.08807	3346.556398	3848.590513	3260.283664	231060.6105	2581.024251	1729.100527	43675.37363	1875.42433	1959.631027	5103.278222	1627.641757	830.0522152	459.6202008	7715.452283	958.2642703	28642.11599	6085.316216	565.8259283	757.0564759	1673.021717	162.5245713
10C-2	10C	5052.325381	11344.99696	87299.93089	753.6755712	10479.20519	586.0648383	7936.150882	1807.503255	269.1852666	1130.846937	2192.782311	11029.91825	2661.490911	43788.20529	19610.22794	84.30512645	5348.069203	1730.096204	1190.756657	223739.5472	5709.258223	869.7261822	899.7043655	597.7670323	2331.092545	3529.299376	67431.12085	3876.654764	2504.726654	3920.072483	107763.6049	2791.388874	1551.248135	34795.61975	1388.72874	9909.715422	8049.559051	2394.438233	639.9522286	565.7180145	5714.233516	995.9876791	3387.180335	4622.886712	818.6921249	1015.288767	1995.765769	34.03682135
10C-3	10C	6276.036305	26956.83526	135071.892	849.2740866	14524.5332	5845.468729	4596.232272	2323.997099	246.8434793	1904.026093	3876.575586	12319.35495	2270.752402	34465.94319	25885.96218	267.0455541	5647.757581	4948.830344	1293.961783	165796.0122	19385.8721	1752.591981	1368.181269	680.6005577	1363.938644	3586.176644	46479.05259	5193.908018	2963.603548	7486.623277	475609.2151	2124.019439	5079.541646	26631.13345	1124.022205	3715.07642	12092.81536	2489.722632	847.8735781	503.4176904	6287.989262	2097.325765	2410.187512	5084.555548	1408.741042	1524.839706	4804.449994	100.9322748
15C-1	15C	8713.322434	3504.267437	170225.2356	1021.163307	17988.47148	4189.065159	4919.827856	2588.725457	501.010855	1745.051245	1017.883757	10139.97715	1730.460067	51625.57934	25000.9497	239.085635	6477.60525	6360.22701	777.5678026	186201.0449	22078.85527	2498.226796	1963.266859	438.1823395	1481.930457	1508.646379	39876.95404	3625.27939	3854.688348	2361.782279	364316.4324	3479.800638	2374.187338	21885.0914	1671.881937	1668.161388	4544.944436	1384.588052	1014.968101	747.9668043	6083.34964	744.6829297	4291.711903	7414.961287	342.5382197	473.5325839	1943.329973	150.8957615
15C-2	15C	5041.082178	10723.12077	103195.3864	793.3937045	7471.543653	967.2845259	12371.46278	2346.538073	44.75911486	1387.3427	2264.319541	12842.76866	3116.608659	34832.28929	20942.57313	327.2810253	5900.235848	13692.80953	1336.871444	160347.7993	17779.98253	1710.252226	811.0454323	751.9789815	1302.389317	3093.835106	56335.26394	4671.363577	3110.52033	3924.875824	206895.1794	1562.125627	1902.206081	35913.46432	954.5845044	1805.449436	7865.855797	2080.19768	808.0214077	482.9556932	7633.409294	871.4586048	2558.085414	5636.165374	514.6214927	1055.195579	1792.421221	1.264498337
15C-3	15C	4931.042553	21538.77667	115364.4094	398.3658445	10569.22854	1495.145121	8273.27699	2435.049241	68.65189385	1501.282943	4714.534028	15789.56659	3461.891152	15938.32411	24086.8512	208.0809759	6392.272055	10844.02617	1792.593051	175055.8568	59051.80028	2627.683477	1345.379294	985.8594631	1320.300219	4039.038416	48188.79606	5245.155378	3455.288206	7642.045267	210763.3332	2161.38714	3754.003776	32389.49798	1284.416145	4101.704005	11074.39688	2750.09166	1004.698731	568.9134234	6425.028007	1338.1724	2955.173448	5575.96845	603.9677231	1328.760809	2572.424602	94.40458015
15C-4	15C	5253.376208	8446.889414	112014.5325	1338.358098	8789.416319	1293.839393	9473.379799	2192.416411	163.5378122	1792.521094	2008.357084	10673.51567	2030.14132	27903.2905	18246.57504	117.5141201	4168.155506	4290.482707	1418.235571	290238.0241	6899.611942	1509.208746	1462.849112	704.6846281	2257.930199	1428.655516	51442.96554	3767.700154	3448.023136	3505.43522	130067.3324	7324.785357	1772.437636	29000.19608	1942.388163	2443.635793	7749.410659	2282.507636	896.5529675	606.3209952	7333.216404	914.7518499	3439.938308	5773.45975	498.5566838	778.7269798	1371.977758	174.5146766
20C-1	20C	4871.350985	9328.045578	105750.4007	933.2327106	10204.30902	1841.397239	7527.953708	1956.516991	55.60286573	1964.629447	2791.983931	9328.175022	2562.150203	26004.48088	15706.70115	232.760959	4139.059025	5013.189321	2240.890823	182804.1704	51583.28251	1471.788077	1400.376074	890.9271931	1456.231831	2094.772039	52420.06206	2563.756785	3618.840486	3029.734374	113144.5276	2213.383171	1481.023427	37586.86848	1547.095602	2089.816957	6032.297876	1996.085279	774.7706676	404.6986637	7554.881409	1098.013113	2402.622034	3994.864561	393.6902951	625.8784775	1468.924789	67.81740688
20C-2	20C	10762.14082	5595.149566	175615.3232	831.7713981	14264.72855	2185.890051	4538.101359	3403.595466	41.24055679	1625.892417	2041.728223	11702.32306	2096.908463	27548.16037	18726.68447	178.3871082	7923.948162	2456.287359	880.0319769	108577.9487	3715.202187	2334.596338	1287.371384	417.4768234	1361.864193	645.0493402	44289.36311	4408.22717	4549.941544	2862.454962	255529.5046	1365.777041	1026.134494	55057.43	1132.972054	2830.330419	5275.265643	1826.834587	1472.220666	327.510188	3280.242592	956.8995672	1601.032164	10383.50043	497.6961485	786.9724409	1367.132703	110.5185101
20C-3	20C	4673.131975	7806.402491	68495.13165	769.0931835	9292.949781	698.8955614	7918.74695	1905.075804	6.511699774	1527.971222	2249.022286	9265.177	2901.968539	40030.62384	18349.53374	330.1338933	4461.264161	4901.72159	1200.093196	278620.8484	20892.91667	1603.19821	943.8344181	723.7771248	2335.154458	4274.931464	50208.74889	3475.674682	2711.472973	3154.679947	96792.84463	5265.062624	1324.590397	28748.94841	1806.661042	1267.272961	8285.620427	2580.958271	750.9570272	207.9114873	5414.576051	876.2226409	4576.184419	5026.803304	577.9340255	550.0510113	1374.096551	211.3937043
20C-4	20C	7875.510985	5918.057661	161700.1642	793.4107373	16307.3297	6068.69881	5400.65616	2956.569101	83.72357974	1123.790575	1893.064698	11888.95228	2319.110265	32874.75288	21479.64917	65.51858501	6191.724839	6593.713912	734.3693072	129440.5907	43616.06475	1218.997363	1454.660694	788.2719024	1328.546165	1060.933338	54254.13324	3208.736491	4033.845481	2269.50248	610221.4879	2126.795686	1982.663663	23336.68718	1152.407926	1337.683882	13851.5731	1945.326935	737.3970157	555.5184205	6888.150469	842.7188123	2371.818522	7391.96274	340.1334677	685.9671959	1800.611447	194.0593039
AM25-1	AM25h	5725.876718	3859.911266	74644.41891	706.9131359	11107.14004	742.9248136	5341.464454	2167.208887	6.619635639	994.923762	2035.895044	9491.956997	2525.628454	19643.826	23470.16428	9.51492766	5517.25555	6192.092514	1622.025482	204124.2614	19515.93093	1181.935511	855.3308099	821.8043161	1416.319933	4181.072494	48077.72012	3933.367721	3008.532443	2617.58369	91140.0937	1076.306781	1258.292739	26496.82015	907.209602	3342.085153	7465.453018	2098.830071	701.7865671	69.88557195	4721.049471	1185.234266	2027.130484	6679.958697	589.7583119	797.0746118	1499.17465	261.644848
AM25-2	AM25h	5334.010393	6377.330471	127344.0797	944.8292819	12752.02443	1479.708661	6763.427286	2219.913155	121.6647327	1505.706802	1894.899442	11566.70664	1832.736661	25836.51351	19465.07632	157.420703	5698.319429	5100.368217	1541.027653	241264.0802	7437.274495	1601.763413	1455.52804	921.5813675	1279.087146	2841.099719	53516.29951	2708.592553	3443.308805	2893.722625	129505.9295	4434.114037	3375.406111	37092.93545	1609.012627	2034.461749	5444.458624	1849.325827	827.9002022	450.6387323	7089.562019	948.6194325	2974.912318	4058.231941	450.0491712	804.7781446	825.1683439	120.3590371
AM25-3	AM25h	5340.13601	8511.360573	138872.3778	662.7912338	10654.62333	1500.677752	2862.323414	2550.422731	368.9609601	644.2463731	1716.829242	14268.04502	2883.674553	28353.0007	18561.71969	127.637899	6043.548612	9417.018647	1160.402912	161905.0912	11909.33892	2874.896497	1592.031801	460.3151553	1147.788651	2133.213119	53333.70959	4445.589155	3644.904424	4425.824958	219428.24	2954.518394	2868.066401	26112.0371	1746.348735	2009.569977	7758.749913	1946.037398	1008.521266	575.433395	7973.65623	1405.965842	11445.52169	6220.132915	516.4040529	1169.260431	1203.520046	121.5566173
AM25-4	AM25h	9257.192286	2074.057125	139300.0409	894.1017216	25952.02601	5337.877157	8439.400387	2827.217462	246.5774228	1221.613182	1209.340488	12042.92284	2969.591865	29568.72867	30830.01866	214.7325012	7398.33412	8192.146838	1036.65306	212431.8195	5830.109504	2303.7831	1591.522024	690.0870044	1430.396437	2344.799104	40408.99045	3483.633888	3627.232572	3410.430851	396265.9412	4605.410525	3669.458859	51688.24474	1300.852368	128.8762126	6112.971839	1630.631289	1391.94669	788.2316833	5820.179699	1013.090871	8335.317453	9108.083682	340.5357032	653.1917511	1179.30627	341.0740167
AM29-1	AM29h	10140.86342	8939.781501	144648.7751	1408.699146	11346.85058	1038.423735	5043.980729	2426.466453	122.6710605	1604.98247	2383.525725	14983.74325	3201.40327	38445.62522	21332.46318	361.9108424	6306.863612	8219.993049	1222.867385	173138.8208	22874.06006	2443.245695	1741.52266	1128.923399	1814.599081	2113.434295	72430.7465	4802.887877	9806.395936	4104.115387	271684.9682	3274.336095	3034.567478	25155.35729	1513.133943	6054.768351	21438.63865	3038.569458	1272.436021	921.5856886	8409.253358	1309.917733	2881.294743	5618.640672	486.6589435	1240.400429	1353.522312	30.67457521
AM29-2	AM29h	7505.137396	7707.498914	143096.4268	907.6015107	15305.26035	1152.826595	10688.32126	2582.733532	164.0330108	1488.242351	2655.468292	11036.41077	7952.223921	39370.61579	22701.14989	380.3684754	6490.302086	10577.94432	980.2425233	198703.5725	98450.91361	4727.616744	1254.562355	535.8477996	1270.436271	1943.522665	49960.11373	4363.960941	7793.479707	6967.716811	232514.2934	3995.62364	5204.157281	33501.57309	1900.10013	1375.128856	6471.066301	1877.810654	767.2225844	709.3659687	6924.190551	1698.358969	27930.79939	6117.043042	447.353614	827.0176028	1092.427868	162.4329119
AM29-3	AM29h	9754.034503	4669.460992	97673.61333	1168.734962	13221.91065	5425.083921	5499.874231	2998.753695	149.3765207	1444.702685	1533.851719	8682.830864	1854.933735	2450.793027	20617.50403	107.9704774	6432.070174	2921.777852	663.5263526	126056.1981	3596.219678	1229.049655	1808.844719	557.0148977	1147.331162	2093.892364	48085.5089	3992.907362	8925.50841	3291.733941	361179.797	1724.847206	1739.412392	43483.37498	845.1001651	6026.863854	6349.32338	1752.470763	1505.594141	407.5096465	6172.274095	1300.462846	1981.475772	5532.787453	350.3587016	721.222344	1211.189541	239.6344869
AM29-4	AM29h	7965.310146	10661.74683	116182.7793	1012.719571	9418.756703	880.4252633	5528.854183	2045.453883	135.0455233	1363.842369	2637.766487	12477.50531	3746.962386	35158.94622	16090.75937	164.097167	5147.455756	5006.459462	1758.731794	194474.1388	124649.0899	4535.159633	891.3398881	703.4354717	1397.366904	2732.593682	55614.00027	4209.988608	10615.86059	5567.209282	92809.45731	2852.176625	2700.449922	30809.20398	1572.536025	472.7277111	8024.796667	2201.170936	763.3460497	299.6246803	5449.406059	2744.839916	4117.52394	4028.788678	632.6990784	1014.470277	586.4858472	53.66149759
AM42-1	AM42h	10518.00346	3512.969072	130230.6615	1298.340835	10396.1416	5339.336778	5684.813314	2504.139529	217.5006705	1268.78543	1258.658646	9279.137992	1688.313306	38186.79	19146.31927	192.9202508	5684.102256	5923.435567	741.9217606	108392.5673	8031.031106	1013.572302	1713.705866	485.6923471	2145.138796	1174.240285	47373.50811	3595.704175	9478.378538	2761.583434	421328.1588	1518.465683	1456.870764	40100.25796	872.6489507	2705.177008	5515.467053	1659.072874	1235.560071	367.727384	6116.609509	918.1404648	1948.095152	5558.6802	157.9793007	684.1004718	848.0833039	47.7550723
AM42-2	AM42h	11504.42962	9510.812586	145419.2588	1139.421375	11502.24974	1244.152916	9442.832355	2655.356118	132.3697659	1654.385094	2251.474692	17592.49588	3961.222676	29712.61243	25871.78798	303.4098883	7284.715463	4270.045729	1519.543773	212858.9315	9675.344526	1557.181461	1572.911092	872.9133669	2116.470934	2945.222418	62529.81049	4519.777859	7034.42324	5348.484567	133315.5357	5254.035808	2063.338971	31982.0238	1775.218395	3421.368328	10108.74012	2316.49127	926.2244469	571.4040864	8555.246883	2178.339856	2737.473308	5808.838839	473.3601763	1319.543615	1165.375094	407.1256442
AM42-3	AM42h	10023.86755	7411.779558	137871.588	1210.623835	13057.6197	5473.673836	5062.547254	2521.494589	479.5847504	1547.190443	2562.566782	11301.23412	2038.982385	25434.64763	34094.6729	274.806456	6414.099842	6883.092175	817.8829216	296366.7958	8153.152847	1409.616755	1644.057119	410.9805166	806.5666111	8446.320883	42772.16778	3767.570706	7798.570042	5868.861045	375894.5053	3760.602688	2727.802711	19856.0215	1459.236504	4259.390281	8237.068754	1981.640287	860.2470593	949.6408961	6740.700669	1531.124763	4765.384566	6506.155122	539.0413079	2899.604552	2021.090372	142.4874222
AM42-4	AM42h	10614.88373	2614.729762	112675.4535	1038.957681	11598.22846	1276.893159	8489.546789	2292.997931	1027.63861	1609.02154	1514.845317	9725.001367	4725.431882	31153.78576	19527.61624	344.1534908	6667.022735	5504.646336	785.5530306	188729.9739	7999.5824	3100.633207	1324.905976	431.6509147	1484.685148	985.0313794	57254.74289	3358.351322	9656.44199	4732.169581	98289.98909	4576.2728	2962.831997	46366.46219	2103.270436	3071.519911	5571.869088	1192.166257	989.0767901	1016.236411	6431.948641	1557.389856	7451.449003	6520.212845	450.5041148	1226.279206	1354.041199	216.5049023
AM49-1	AM49h	10680.89957	5211.151224	125712.5187	1297.525178	12526.49751	1186.13523	5722.877553	2532.468601	341.2740034	1122.479593	2264.777026	14039.56163	3631.070787	29523.80933	19289.75783	404.5482969	6803.988121	5275.417937	1628.796597	170993.176	22293.4372	1799.392342	1261.004675	849.7696527	1793.750796	1752.631772	68110.6626	3719.924896	11566.37278	5026.478371	111919.9176	3105.063386	2016.451833	48690.07075	1771.923586	3374.499138	6765.344932	2024.93641	808.4395948	782.2622284	7240.480552	1969.488023	4091.443238	6774.926297	260.2406976	1307.025379	1096.321112	56.6895183
AM49-2	AM49h	8217.200885	11184.79686	110151.0691	1208.881989	9911.124328	1337.152258	4272.629091	2270.286067	295.1967913	1784.881011	2827.004164	15650.35008	2041.536272	38337.2468	26962.95614	105.78597	6398.734148	2998.773409	1512.28999	138188.3993	10624.60125	2590.505542	1714.4258	799.3581357	2217.195392	3299.509306	68587.00678	5075.857739	8251.363249	6779.038495	167234.0985	1745.416082	2914.603373	25190.29403	1142.618691	6029.040833	8689.124076	2817.533942	1531.949238	519.0766188	7069.057886	2308.677241	1876.365416	5579.039542	391.7760351	1364.254197	1441.416151	54.70527201
AM49-3	AM49h	7699.706008	5395.006403	112365.5468	1066.183181	7753.064503	1748.001329	7282.749703	2160.503188	152.637294	1968.505261	3484.194144	12115.85455	2985.091343	44080.31953	24286.56611	354.2011037	6403.928925	18376.15479	1853.074984	155527.4004	47080.47074	1435.17195	215.7664304	817.1294709	1683.880887	2692.969874	61825.95228	4609.985329	7753.603165	4146.75779	211919.4016	3245.578375	3189.157549	27433.28845	1139.973692	3224.095289	7402.049302	2729.96195	934.3948159	742.204628	8903.354642	1816.666805	3573.056386	4242.257132	368.9402311	1355.023259	894.0736007	143.0077613
[truncated: 756 more columns]
